# Supplementary material for: Shifts in Soil Structure, Biological, and Functional Diversity Under Long-Term Carbon Deprivation
Source: Front Microbiol. 2021 Sep 14;12:735022. doi: 10.3389/fmicb.2021.735022 (PMC8477002; doi:10.3389/fmicb.2021.735022)
Supplement: Supplementary file 2 [file Data_Sheet_2.XLSX]

## Sheet: Table S4
DESeq2 data for prokaryote OTUs * 10 year-old data starts on line 972
Prokaryote - 1 year-old DESeq2 data
OTU_ID	baseMean	log2FoldChange	lfcSE	stat	pvalue	indication	padj	Kingdom	Phylum	Class	Order	Family	Genus	Species
OTU_1628	44.454	-0.957611	0.41352	-2.31575	0.0205717	Blackout	0.999271	Bacteria	Firmicutes	Bacilli	Bacillales	Planococcaceae	Sporosarcina	NA
OTU_48	13.0875	-3.88996	0.81297	-4.78487	1.71e-06	Blackout	0.00165449	Bacteria	Actinobacteria	Actinobacteria	Actinomycetales	Nocardioidaceae	NA	NA
OTU_1863	7.87782	-7.35428	2.05254	-3.58302	0.000339645	Blackout	0.0656873	Archaea	Crenarchaeota	Thaumarchaeota	Cenarchaeales	SAGMA-X	Nitrosotalea	devanaterra
OTU_865	7.47817	-4.57194	1.07461	-4.25449	2.1e-05	Blackout	0.00632844	Bacteria	Proteobacteria	Gammaproteobacteria	Xanthomonadales	Xanthomonadaceae	Rhodanobacter	NA
OTU_870	4.82149	-6.79728	1.51805	-4.47763	7.55e-06	Blackout	0.0036492	Bacteria	Proteobacteria	Gammaproteobacteria	Xanthomonadales	Xanthomonadaceae	Rhodanobacter	NA
OTU_1627	3.95638	-6.5387	1.5552	-4.2044	2.62e-05	Blackout	0.00632844	Bacteria	Proteobacteria	Alphaproteobacteria	Rhizobiales	Hyphomicrobiaceae	Rhodoplanes	NA
OTU_932	1.43935	-5.3083	2.2414	-2.3683	0.0178699	Blackout	0.999271	Bacteria	Actinobacteria	Actinobacteria	Actinomycetales	Streptomycetaceae	Streptomyces	NA
OTU_504	1.25905	-4.36595	2.13528	-2.04467	0.0408873	Blackout	0.999271	Bacteria	Actinobacteria	Actinobacteria	Actinomycetales	Streptomycetaceae	Streptomyces	radiopugnans
OTU_1859	1.20211	-5.11593	2.47604	-2.06618	0.0388119	Blackout	0.999271	Archaea	Crenarchaeota	Thaumarchaeota	Cenarchaeales	SAGMA-X	NA	NA
OTU_1856	36.732	0.957574	0.405034	2.36418	0.01807	Control	0.999271	Bacteria	Acidobacteria	Solibacteres	Solibacterales	Solibacteraceae	Candidatus Solibacter	NA
OTU_26	18.8321	1.24004	0.549954	2.2548	0.0241457	Control	0.999271	Bacteria	Bacteroidetes	Flavobacteriia	Flavobacteriales	Flavobacteriaceae	Flavobacterium	NA
OTU_1830	16.8676	1.35218	0.55703	2.42748	0.0152041	Control	0.999271	Bacteria	Acidobacteria	Acidobacteria-6	iii1-15	RB40	NA	NA
OTU_1161	11.383	2.35523	0.677583	3.47593	0.000509088	Control	0.082048	Bacteria	Proteobacteria	Betaproteobacteria	Burkholderiales	Comamonadaceae	Methylibium	NA
OTU_1762	7.80765	2.51895	0.81103	3.10587	0.00189723	Control	0.262089	Bacteria	Acidobacteria	Acidobacteria-6	iii1-15	RB40	NA	NA
OTU_1443	5.64148	2.17272	1.10015	1.97492	0.0482768	Control	0.999271	Bacteria	Acidobacteria	Acidobacteria-6	iii1-15	RB40	NA	NA
OTU_1097	461.761	0.0736757	0.385037	0.191347	0.848254	None	0.999271	Bacteria	Verrucomicrobia	[Spartobacteria]	[Chthoniobacterales]	[Chthoniobacteraceae]	DA101	NA
OTU_1328	357.823	-0.0677622	0.235118	-0.288205	0.77319	None	0.999271	Bacteria	Firmicutes	Bacilli	Bacillales	Bacillaceae	Bacillus	NA
OTU_1147	309.789	0.122469	0.227006	0.539496	0.589545	None	0.999271	Bacteria	Proteobacteria	Alphaproteobacteria	Rhizobiales	Bradyrhizobiaceae	NA	NA
OTU_574	283.233	-0.17544	0.206536	-0.849439	0.395637	None	0.999271	Bacteria	Verrucomicrobia	[Spartobacteria]	[Chthoniobacterales]	[Chthoniobacteraceae]	DA101	NA
OTU_1693	259.8	0.274572	0.22723	1.20834	0.226916	None	0.999271	Bacteria	Proteobacteria	Alphaproteobacteria	Rhizobiales	Bradyrhizobiaceae	NA	NA
OTU_949	233.555	0.428463	0.223809	1.91441	0.0555678	None	0.999271	Bacteria	Proteobacteria	Alphaproteobacteria	Rhizobiales	Hyphomicrobiaceae	Rhodoplanes	NA
OTU_1318	230.023	-0.192845	0.236899	-0.814041	0.415621	None	0.999271	Bacteria	Firmicutes	Bacilli	Bacillales	Bacillaceae	Bacillus	NA
OTU_1085	227.998	-0.00893833	0.255334	-0.0350065	0.972075	None	0.999271	Bacteria	Actinobacteria	Actinobacteria	Actinomycetales	Mycobacteriaceae	Mycobacterium	NA
OTU_1807	224.984	-0.0271429	0.273902	-0.0990972	0.921061	None	0.999271	Bacteria	Verrucomicrobia	[Spartobacteria]	[Chthoniobacterales]	[Chthoniobacteraceae]	DA101	NA
OTU_1025	181.584	0.269894	0.265573	1.01627	0.309501	None	0.999271	Bacteria	Proteobacteria	Alphaproteobacteria	Rhizobiales	Hyphomicrobiaceae	Rhodoplanes	NA
OTU_1094	150.478	0.217955	0.270178	0.80671	0.419834	None	0.999271	Bacteria	Proteobacteria	Alphaproteobacteria	Rhizobiales	Bradyrhizobiaceae	Bradyrhizobium	NA
OTU_894	146.159	0.243186	0.287034	0.847236	0.396863	None	0.999271	Bacteria	Proteobacteria	Alphaproteobacteria	Rhizobiales	Methylocystaceae	Methylosinus	NA
OTU_1633	126.342	0.214613	0.291832	0.735399	0.462096	None	0.999271	Bacteria	Proteobacteria	Alphaproteobacteria	Rhizobiales	Hyphomicrobiaceae	Rhodoplanes	NA
OTU_1429	123.114	0.0627528	0.292945	0.214214	0.830381	None	0.999271	Bacteria	Verrucomicrobia	[Spartobacteria]	[Chthoniobacterales]	[Chthoniobacteraceae]	DA101	NA
OTU_1718	114.364	-0.35257	0.300176	-1.17455	0.240177	None	0.999271	Bacteria	Firmicutes	Bacilli	Bacillales	Planococcaceae	Sporosarcina	NA
OTU_103	106.38	-0.287643	0.299874	-0.959213	0.337452	None	0.999271	Bacteria	Actinobacteria	Actinobacteria	Actinomycetales	Nocardioidaceae	Nocardioides	NA
OTU_1013	105.907	0.0081889	0.299667	0.0273267	0.978199	None	0.999271	Bacteria	Verrucomicrobia	[Spartobacteria]	[Chthoniobacterales]	[Chthoniobacteraceae]	DA101	NA
OTU_1704	102.929	-0.159717	0.294345	-0.542617	0.587393	None	0.999271	Bacteria	Verrucomicrobia	[Spartobacteria]	[Chthoniobacterales]	[Chthoniobacteraceae]	DA101	NA
OTU_120	101.455	0.0436536	0.30405	0.143574	0.885837	None	0.999271	Bacteria	Actinobacteria	Actinobacteria	Actinomycetales	Mycobacteriaceae	Mycobacterium	NA
OTU_704	96.9592	0.235288	0.268775	0.87541	0.381351	None	0.999271	Bacteria	Bacteroidetes	[Saprospirae]	[Saprospirales]	Chitinophagaceae	NA	NA
OTU_407	90.0803	0.219384	0.320246	0.685047	0.493314	None	0.999271	Bacteria	Actinobacteria	Thermoleophilia	Gaiellales	Gaiellaceae	NA	NA
OTU_1794	89.7596	-0.150891	0.282973	-0.533237	0.59387	None	0.999271	Bacteria	Firmicutes	Bacilli	Bacillales	Planococcaceae	Paenisporosarcina	NA
OTU_1083	79.7674	-0.0140099	0.323479	-0.04331	0.965454	None	0.999271	Bacteria	Actinobacteria	Actinobacteria	Actinomycetales	Mycobacteriaceae	Mycobacterium	NA
OTU_1010	78.8332	0.911292	0.737159	1.23622	0.216376	None	0.999271	Bacteria	Proteobacteria	Gammaproteobacteria	Xanthomonadales	Xanthomonadaceae	NA	NA
OTU_1001	76.0323	-0.0875553	0.289219	-0.302731	0.762095	None	0.999271	Bacteria	Proteobacteria	Alphaproteobacteria	Rhodospirillales	Rhodospirillaceae	NA	NA
OTU_962	71.4084	-0.116245	0.334662	-0.34735	0.728328	None	0.999271	Bacteria	Proteobacteria	Alphaproteobacteria	Rhizobiales	Hyphomicrobiaceae	Rhodoplanes	NA
OTU_339	71.0727	-0.171963	0.294121	-0.584668	0.558771	None	0.999271	Bacteria	Proteobacteria	Betaproteobacteria	Burkholderiales	Comamonadaceae	NA	NA
OTU_1826	69.49	0.298689	0.361227	0.826871	0.40831	None	0.999271	Bacteria	Actinobacteria	Thermoleophilia	Gaiellales	Gaiellaceae	NA	NA
OTU_720	67.8861	0.111333	0.326807	0.340669	0.733353	None	0.999271	Bacteria	Proteobacteria	Alphaproteobacteria	Rhodospirillales	Rhodospirillaceae	NA	NA
OTU_798	65.5946	0.211302	0.319632	0.661079	0.508561	None	0.999271	Bacteria	Proteobacteria	Alphaproteobacteria	Rhizobiales	Hyphomicrobiaceae	Pedomicrobium	NA
OTU_1089	63.9133	-0.162942	0.378866	-0.430078	0.667139	None	0.999271	Bacteria	Actinobacteria	Actinobacteria	Actinomycetales	Frankiaceae	NA	NA
OTU_1750	63.3317	0.0350372	0.347669	0.100778	0.919727	None	0.999271	Bacteria	Proteobacteria	Alphaproteobacteria	Rhizobiales	Hyphomicrobiaceae	NA	NA
OTU_1793	61.9633	-0.348604	0.311336	-1.11971	0.262839	None	0.999271	Bacteria	Actinobacteria	Actinobacteria	Actinomycetales	Mycobacteriaceae	Mycobacterium	NA
OTU_969	59.9843	0.0238691	0.307726	0.0775663	0.938173	None	0.999271	Bacteria	Proteobacteria	Alphaproteobacteria	Rhizobiales	Bradyrhizobiaceae	NA	NA
OTU_1022	59.671	0.320585	0.351157	0.912939	0.361274	None	0.999271	Bacteria	Verrucomicrobia	[Pedosphaerae]	[Pedosphaerales]	Ellin515	NA	NA
OTU_690	58.8327	-0.0572155	0.355504	-0.160942	0.872139	None	0.999271	Bacteria	Verrucomicrobia	[Pedosphaerae]	[Pedosphaerales]	Ellin515	NA	NA
OTU_1533	57.3387	0.463257	0.347968	1.33132	0.183083	None	0.999271	Bacteria	Proteobacteria	Alphaproteobacteria	Rhizobiales	Bradyrhizobiaceae	NA	NA
OTU_414	55.9429	0.644302	0.369613	1.74318	0.0813024	None	0.999271	Bacteria	Proteobacteria	Alphaproteobacteria	Rhodospirillales	Rhodospirillaceae	NA	NA
OTU_579	55.7777	-0.0623357	0.369716	-0.168604	0.866108	None	0.999271	Bacteria	Acidobacteria	Acidobacteriia	Acidobacteriales	Acidobacteriaceae	NA	NA
OTU_72	55.4188	0.042656	0.407422	0.104697	0.916616	None	0.999271	Bacteria	Actinobacteria	Thermoleophilia	Gaiellales	Gaiellaceae	NA	NA
OTU_1145	53.1096	0.00782152	0.348483	0.0224445	0.982093	None	0.999271	Bacteria	Verrucomicrobia	[Spartobacteria]	[Chthoniobacterales]	[Chthoniobacteraceae]	DA101	NA
OTU_561	52.039	0.0590289	0.399448	0.147776	0.882519	None	0.999271	Bacteria	Proteobacteria	Alphaproteobacteria	Rhizobiales	Bradyrhizobiaceae	Bosea	genosp.
OTU_1524	51.7338	0.15626	0.39877	0.391853	0.695166	None	0.999271	Bacteria	Actinobacteria	Actinobacteria	Actinomycetales	Micromonosporaceae	Pilimelia	NA
OTU_1431	51.5954	0.276324	0.360046	0.767468	0.442803	None	0.999271	Bacteria	Proteobacteria	Alphaproteobacteria	Rhizobiales	Bradyrhizobiaceae	NA	NA
OTU_251	51.274	-0.0046511	0.363538	-0.012794	0.989792	None	0.999271	Bacteria	Proteobacteria	Alphaproteobacteria	Rhodospirillales	Acetobacteraceae	NA	NA
OTU_85	50.0466	0.221505	0.360261	0.614844	0.538658	None	0.999271	Bacteria	Actinobacteria	Acidimicrobiia	Acidimicrobiales	C111	NA	NA
OTU_54	50.0201	-0.0844426	0.371399	-0.227363	0.820141	None	0.999271	Bacteria	Actinobacteria	Actinobacteria	Actinomycetales	Mycobacteriaceae	Mycobacterium	NA
OTU_843	49.146	0.0299574	0.374031	0.0800934	0.936163	None	0.999271	Bacteria	Proteobacteria	Alphaproteobacteria	Rhizobiales	Hyphomicrobiaceae	NA	NA
OTU_33	48.2321	-0.0227536	0.396743	-0.057351	0.954266	None	0.999271	Bacteria	Proteobacteria	Deltaproteobacteria	Syntrophobacterales	Syntrophobacteraceae	NA	NA
OTU_934	46.5121	0.134056	0.847192	0.158236	0.874271	None	0.999271	Bacteria	Actinobacteria	Actinobacteria	Actinomycetales	Micromonosporaceae	Catellatospora	NA
OTU_864	46.4652	0.0396695	0.377291	0.105143	0.916262	None	0.999271	Bacteria	Actinobacteria	Actinobacteria	Actinomycetales	Mycobacteriaceae	Mycobacterium	NA
OTU_42	46.0972	-0.60025	0.397268	-1.51094	0.130803	None	0.999271	Bacteria	Firmicutes	Bacilli	Bacillales	Planococcaceae	Sporosarcina	NA
OTU_1860	45.6708	-0.358939	0.385364	-0.931428	0.351632	None	0.999271	Archaea	Crenarchaeota	Thaumarchaeota	Nitrososphaerales	Nitrososphaeraceae	Candidatus Nitrososphaera	NA
OTU_50	44.6969	0.0510367	0.399156	0.127862	0.898258	None	0.999271	Bacteria	Actinobacteria	Thermoleophilia	Solirubrobacterales	Patulibacteraceae	NA	NA
OTU_1775	43.3289	-0.517843	0.421624	-1.22821	0.219367	None	0.999271	Bacteria	Proteobacteria	Alphaproteobacteria	Rhodospirillales	Rhodospirillaceae	NA	NA
OTU_1528	43.0033	0.00187535	0.404077	0.00464108	0.996297	None	0.999271	Bacteria	Proteobacteria	Alphaproteobacteria	Rhizobiales	Hyphomicrobiaceae	Rhodoplanes	NA
OTU_62	42.2643	0.16714	0.393286	0.424983	0.670849	None	0.999271	Bacteria	Actinobacteria	Thermoleophilia	Gaiellales	Gaiellaceae	NA	NA
OTU_1472	41.5007	0.192392	0.42891	0.448559	0.65375	None	0.999271	Bacteria	Actinobacteria	Thermoleophilia	Solirubrobacterales	Solirubrobacteraceae	Solirubrobacter	NA
OTU_1273	41.2542	-0.35877	0.373693	-0.960068	0.337021	None	0.999271	Bacteria	Firmicutes	Bacilli	Bacillales	Planococcaceae	NA	NA
OTU_1635	41.1306	0.641025	0.382911	1.67408	0.094114	None	0.999271	Bacteria	Acidobacteria	Acidobacteriia	Acidobacteriales	Koribacteraceae	Candidatus Koribacter	NA
OTU_640	40.9006	0.260369	0.399889	0.651104	0.51498	None	0.999271	Bacteria	Verrucomicrobia	[Spartobacteria]	[Chthoniobacterales]	[Chthoniobacteraceae]	DA101	NA
OTU_666	40.8172	0.310742	0.415242	0.748339	0.454256	None	0.999271	Bacteria	Verrucomicrobia	[Pedosphaerae]	[Pedosphaerales]	Ellin515	NA	NA
OTU_1300	40.5369	-0.197644	0.400013	-0.494093	0.621241	None	0.999271	Bacteria	Firmicutes	Bacilli	Bacillales	Bacillaceae	Bacillus	NA
OTU_1075	40.4511	-0.3834	0.368348	-1.04086	0.297938	None	0.999271	Bacteria	Firmicutes	Bacilli	Bacillales	Bacillaceae	Bacillus	NA
OTU_908	40.2506	-0.421495	0.382378	-1.1023	0.270331	None	0.999271	Bacteria	Acidobacteria	Acidobacteriia	Acidobacteriales	Koribacteraceae	Candidatus Koribacter	NA
OTU_837	40.1717	0.13291	0.388795	0.341851	0.732463	None	0.999271	Bacteria	Proteobacteria	Gammaproteobacteria	Xanthomonadales	Sinobacteraceae	NA	NA
OTU_248	39.9115	0.101997	0.38985	0.26163	0.793607	None	0.999271	Bacteria	Bacteroidetes	[Saprospirae]	[Saprospirales]	Chitinophagaceae	NA	NA
OTU_498	39.5968	-0.215379	0.408027	-0.527854	0.597601	None	0.999271	Bacteria	Firmicutes	Bacilli	Bacillales	Bacillaceae	Bacillus	NA
OTU_1667	39.5924	0.480397	0.423947	1.13315	0.257149	None	0.999271	Bacteria	Nitrospirae	Nitrospira	Nitrospirales	Nitrospiraceae	Nitrospira	NA
OTU_1034	39.5414	0.111013	0.3962	0.280194	0.779328	None	0.999271	Bacteria	Proteobacteria	Alphaproteobacteria	Rhizobiales	Bradyrhizobiaceae	NA	NA
OTU_1608	39.213	0.120638	0.412876	0.292189	0.770142	None	0.999271	Bacteria	Actinobacteria	Thermoleophilia	Gaiellales	Gaiellaceae	NA	NA
OTU_1176	38.2255	0.360838	0.406874	0.886854	0.375157	None	0.999271	Bacteria	Acidobacteria	Solibacteres	Solibacterales	Solibacteraceae	Candidatus Solibacter	NA
OTU_1213	38.1966	-0.432085	0.397668	-1.08655	0.277237	None	0.999271	Bacteria	Actinobacteria	Actinobacteria	Actinomycetales	Intrasporangiaceae	Oryzihumus	leptocrescens
OTU_1827	37.1687	0.501362	0.389406	1.2875	0.197919	None	0.999271	Bacteria	Actinobacteria	Acidimicrobiia	Acidimicrobiales	EB1017	NA	NA
OTU_1808	36.9736	0.085024	0.497202	0.171005	0.86422	None	0.999271	Bacteria	Proteobacteria	Deltaproteobacteria	Desulfuromonadales	Geobacteraceae	Geobacter	NA
OTU_964	36.9428	0.513995	0.413065	1.24434	0.213373	None	0.999271	Bacteria	Actinobacteria	Acidimicrobiia	Acidimicrobiales	C111	NA	NA
OTU_710	36.9403	0.187171	0.400217	0.467673	0.640018	None	0.999271	Bacteria	Proteobacteria	Alphaproteobacteria	Rhizobiales	Hyphomicrobiaceae	Rhodoplanes	NA
OTU_1400	36.9227	0.133277	0.392189	0.339829	0.733985	None	0.999271	Bacteria	Actinobacteria	Thermoleophilia	Gaiellales	Gaiellaceae	NA	NA
OTU_669	36.5473	0.402139	0.39112	1.02817	0.303869	None	0.999271	Bacteria	Actinobacteria	Actinobacteria	Actinomycetales	Nakamurellaceae	NA	NA
OTU_634	36.3554	-0.194016	0.377667	-0.513722	0.607446	None	0.999271	Bacteria	Verrucomicrobia	[Pedosphaerae]	[Pedosphaerales]	Ellin515	NA	NA
OTU_635	36.0228	0.484557	0.438389	1.10531	0.269023	None	0.999271	Bacteria	Acidobacteria	Solibacteres	Solibacterales	Solibacteraceae	Candidatus Solibacter	NA
OTU_303	35.9224	0.525733	0.405526	1.29642	0.19483	None	0.999271	Bacteria	Actinobacteria	Acidimicrobiia	Acidimicrobiales	EB1017	NA	NA
OTU_465	35.3971	-0.285525	0.437911	-0.652016	0.514391	None	0.999271	Bacteria	Firmicutes	Bacilli	Bacillales	Planococcaceae	NA	NA
OTU_1081	35.126	-0.207241	0.429574	-0.482435	0.629497	None	0.999271	Bacteria	Actinobacteria	Actinobacteria	Actinomycetales	Mycobacteriaceae	Mycobacterium	NA
OTU_606	34.7514	-0.46637	0.40649	-1.14731	0.251254	None	0.999271	Bacteria	Firmicutes	Bacilli	Bacillales	Bacillaceae	Bacillus	NA
OTU_1014	34.5882	0.136399	0.415733	0.328093	0.742841	None	0.999271	Bacteria	Proteobacteria	Alphaproteobacteria	Rhizobiales	Bradyrhizobiaceae	Bradyrhizobium	elkanii
OTU_714	34.3323	-0.326222	0.461095	-0.707494	0.47926	None	0.999271	Bacteria	Proteobacteria	Betaproteobacteria	A21b	EB1003	NA	NA
OTU_87	34.2155	0.102977	0.42556	0.24198	0.808796	None	0.999271	Bacteria	Actinobacteria	Actinobacteria	Actinomycetales	Mycobacteriaceae	Mycobacterium	NA
OTU_729	33.6471	0.135397	0.418616	0.323439	0.746363	None	0.999271	Bacteria	Verrucomicrobia	[Spartobacteria]	[Chthoniobacterales]	[Chthoniobacteraceae]	DA101	NA
OTU_319	33.3332	0.53185	0.528189	1.00693	0.313968	None	0.999271	Bacteria	Nitrospirae	Nitrospira	Nitrospirales	Nitrospiraceae	Nitrospira	NA
OTU_1153	32.6365	0.326758	0.474627	0.688452	0.491168	None	0.999271	Bacteria	Acidobacteria	Solibacteres	Solibacterales	Solibacteraceae	Candidatus Solibacter	NA
OTU_236	32.503	-0.121023	0.43383	-0.278965	0.780271	None	0.999271	Bacteria	Proteobacteria	Alphaproteobacteria	Rhizobiales	Hyphomicrobiaceae	Devosia	NA
OTU_685	32.4402	-0.735916	0.420582	-1.74976	0.0801603	None	0.999271	Bacteria	Proteobacteria	Deltaproteobacteria	Myxococcales	Haliangiaceae	NA	NA
OTU_531	31.5913	0.689738	0.46622	1.47943	0.139026	None	0.999271	Bacteria	Proteobacteria	Alphaproteobacteria	Rhizobiales	Hyphomicrobiaceae	Rhodoplanes	NA
OTU_672	31.5079	-0.504938	0.42745	-1.18128	0.237491	None	0.999271	Bacteria	Firmicutes	Bacilli	Bacillales	Bacillaceae	Bacillus	NA
OTU_348	30.836	-0.288162	0.404144	-0.713018	0.475835	None	0.999271	Bacteria	Proteobacteria	Gammaproteobacteria	Pseudomonadales	Moraxellaceae	Acinetobacter	rhizosphaerae
OTU_794	30.5902	-0.338231	0.450069	-0.751509	0.452347	None	0.999271	Bacteria	Verrucomicrobia	[Spartobacteria]	[Chthoniobacterales]	[Chthoniobacteraceae]	DA101	NA
OTU_736	30.2149	-0.0748995	0.435686	-0.171912	0.863507	None	0.999271	Bacteria	Verrucomicrobia	[Spartobacteria]	[Chthoniobacterales]	[Chthoniobacteraceae]	DA101	NA
OTU_1741	29.7553	0.223284	0.486555	0.458907	0.646301	None	0.999271	Bacteria	Proteobacteria	Deltaproteobacteria	Syntrophobacterales	Syntrophobacteraceae	NA	NA
OTU_246	29.6273	0.214546	0.432287	0.496306	0.619679	None	0.999271	Bacteria	Actinobacteria	Thermoleophilia	Gaiellales	Gaiellaceae	NA	NA
OTU_953	29.4718	-0.247271	0.433564	-0.570321	0.56846	None	0.999271	Bacteria	Actinobacteria	Actinobacteria	Actinomycetales	Micrococcaceae	NA	NA
OTU_1210	29.3843	0.890373	0.455925	1.95289	0.0508323	None	0.999271	Bacteria	Acidobacteria	Solibacteres	Solibacterales	Solibacteraceae	Candidatus Solibacter	NA
OTU_454	29.2527	-0.581766	0.420908	-1.38217	0.16692	None	0.999271	Bacteria	Firmicutes	Bacilli	Bacillales	Bacillaceae	Bacillus	coahuilensis
OTU_786	29.2346	0.394447	0.452909	0.870918	0.383799	None	0.999271	Bacteria	Planctomycetes	Planctomycetia	Pirellulales	Pirellulaceae	A17	NA
OTU_1024	29.2	-0.328947	0.428611	-0.767472	0.442801	None	0.999271	Bacteria	Verrucomicrobia	[Spartobacteria]	[Chthoniobacterales]	[Chthoniobacteraceae]	DA101	NA
OTU_1206	28.7811	0.769393	0.505318	1.52259	0.127861	None	0.999271	Bacteria	Verrucomicrobia	[Pedosphaerae]	[Pedosphaerales]	auto67_4W	NA	NA
OTU_436	28.3632	0.507724	0.485739	1.04526	0.295903	None	0.999271	Bacteria	Verrucomicrobia	[Spartobacteria]	[Chthoniobacterales]	[Chthoniobacteraceae]	DA101	NA
OTU_161	28.3163	0.440514	0.445741	0.988274	0.323019	None	0.999271	Bacteria	Proteobacteria	Gammaproteobacteria	Xanthomonadales	Xanthomonadaceae	NA	NA
OTU_552	28.1536	0.0451293	0.411122	0.109771	0.912591	None	0.999271	Bacteria	Proteobacteria	Alphaproteobacteria	Rhizobiales	Hyphomicrobiaceae	Rhodoplanes	NA
OTU_944	27.8867	0.160167	0.462186	0.346543	0.728935	None	0.999271	Bacteria	Actinobacteria	Actinobacteria	Actinomycetales	Streptomycetaceae	Streptomyces	NA
OTU_1361	27.8672	0.566594	0.466488	1.21459	0.224521	None	0.999271	Bacteria	Proteobacteria	Alphaproteobacteria	Rhizobiales	Bradyrhizobiaceae	NA	NA
OTU_1774	27.6188	-0.431806	0.456648	-0.945598	0.344353	None	0.999271	Bacteria	Proteobacteria	Alphaproteobacteria	Sphingomonadales	Sphingomonadaceae	Kaistobacter	NA
OTU_1177	26.864	0.296114	0.441179	0.671188	0.502101	None	0.999271	Bacteria	Actinobacteria	Thermoleophilia	Gaiellales	Gaiellaceae	NA	NA
OTU_600	26.8104	0.290026	0.445333	0.651256	0.514881	None	0.999271	Bacteria	Verrucomicrobia	[Spartobacteria]	[Chthoniobacterales]	[Chthoniobacteraceae]	DA101	NA
OTU_1712	26.2738	-0.0558506	0.500668	-0.111552	0.911179	None	0.999271	Bacteria	Actinobacteria	Actinobacteria	Actinomycetales	Mycobacteriaceae	Mycobacterium	NA
OTU_646	26.1206	0.0060019	0.638227	0.00940402	0.992497	None	0.999271	Bacteria	Proteobacteria	Gammaproteobacteria	Enterobacteriales	Enterobacteriaceae	Serratia	NA
OTU_1366	26.0615	0.0509124	0.468844	0.108591	0.913527	None	0.999271	Bacteria	Proteobacteria	Gammaproteobacteria	Xanthomonadales	Xanthomonadaceae	Dokdonella	NA
OTU_588	25.6891	0.0143818	0.476709	0.0301689	0.975932	None	0.999271	Bacteria	Actinobacteria	Acidimicrobiia	Acidimicrobiales	EB1017	NA	NA
OTU_1511	25.6131	-0.126656	0.606326	-0.20889	0.834534	None	0.999271	Bacteria	Acidobacteria	Acidobacteriia	Acidobacteriales	Koribacteraceae	Candidatus Koribacter	NA
OTU_553	25.4927	0.1573	0.445493	0.353091	0.72402	None	0.999271	Bacteria	Actinobacteria	Actinobacteria	Actinomycetales	Nocardioidaceae	Kribbella	NA
OTU_1296	25.1979	0.549512	0.46495	1.18187	0.237256	None	0.999271	Bacteria	Proteobacteria	Alphaproteobacteria	Rhizobiales	Hyphomicrobiaceae	Rhodoplanes	NA
OTU_604	24.8539	-0.11802	0.532614	-0.221587	0.824635	None	0.999271	Bacteria	Acidobacteria	Acidobacteriia	Acidobacteriales	Koribacteraceae	Candidatus Koribacter	NA
OTU_1770	24.505	0.681661	0.501951	1.35802	0.174456	None	0.999271	Bacteria	Proteobacteria	Alphaproteobacteria	Rhizobiales	Hyphomicrobiaceae	Pedomicrobium	NA
OTU_770	24.2232	-0.687253	0.525214	-1.30852	0.190697	None	0.999271	Bacteria	Proteobacteria	Alphaproteobacteria	Rhizobiales	Hyphomicrobiaceae	Rhodoplanes	NA
OTU_411	24.0074	0.271655	0.470282	0.577644	0.563504	None	0.999271	Bacteria	Proteobacteria	Alphaproteobacteria	Rhizobiales	Hyphomicrobiaceae	Rhodoplanes	NA
OTU_1722	23.2522	-0.206211	0.494144	-0.417309	0.676452	None	0.999271	Bacteria	Proteobacteria	Alphaproteobacteria	Rhodospirillales	Rhodospirillaceae	NA	NA
OTU_1763	22.7211	0.0271378	0.501397	0.0541245	0.956836	None	0.999271	Bacteria	Firmicutes	Bacilli	Bacillales	Planococcaceae	Paenisporosarcina	NA
OTU_1331	22.3519	0.6761	0.513433	1.31682	0.187898	None	0.999271	Bacteria	Proteobacteria	Alphaproteobacteria	Rhizobiales	Hyphomicrobiaceae	Rhodoplanes	NA
OTU_570	22.2225	0.30961	0.617633	0.501285	0.61617	None	0.999271	Bacteria	Nitrospirae	Nitrospira	Nitrospirales	0319-6A21	NA	NA
OTU_1262	22.2158	0.00898454	0.482851	0.0186073	0.985154	None	0.999271	Bacteria	Proteobacteria	Alphaproteobacteria	Rhodospirillales	Rhodospirillaceae	NA	NA
OTU_1812	22.0146	0.280028	0.530603	0.527753	0.597671	None	0.999271	Bacteria	Proteobacteria	Deltaproteobacteria	Myxococcales	Myxococcaceae	NA	NA
OTU_1191	21.9693	0.195946	0.5281	0.37104	0.710608	None	0.999271	Bacteria	Acidobacteria	Acidobacteriia	Acidobacteriales	Acidobacteriaceae	Edaphobacter	modestum
OTU_744	21.9118	0.173319	0.521744	0.332192	0.739744	None	0.999271	Bacteria	Acidobacteria	Acidobacteriia	Acidobacteriales	Koribacteraceae	NA	NA
OTU_805	21.9066	-0.0237054	0.48467	-0.0489104	0.960991	None	0.999271	Bacteria	Proteobacteria	Alphaproteobacteria	Rhodospirillales	Rhodospirillaceae	NA	NA
OTU_150	21.8806	-0.415827	0.541802	-0.767489	0.442791	None	0.999271	Bacteria	Actinobacteria	Actinobacteria	Actinomycetales	Streptomycetaceae	Streptomyces	NA
OTU_1457	21.52	0.577805	0.493949	1.16977	0.242095	None	0.999271	Bacteria	Actinobacteria	Acidimicrobiia	Acidimicrobiales	EB1017	NA	NA
OTU_1578	21.3679	-0.0253733	0.607281	-0.0417818	0.966673	None	0.999271	Bacteria	Proteobacteria	Deltaproteobacteria	Syntrophobacterales	Syntrophobacteraceae	NA	NA
OTU_915	20.9024	-0.0419328	0.516055	-0.0812564	0.935238	None	0.999271	Bacteria	Acidobacteria	Acidobacteriia	Acidobacteriales	Koribacteraceae	NA	NA
OTU_1666	20.1556	0.582191	0.527983	1.10267	0.27017	None	0.999271	Bacteria	Acidobacteria	Solibacteres	Solibacterales	Solibacteraceae	Candidatus Solibacter	NA
OTU_61	20.1301	-0.304117	0.513832	-0.59186	0.553944	None	0.999271	Bacteria	Proteobacteria	Gammaproteobacteria	HTCC2188	HTCC2089	NA	NA
OTU_830	20.0301	0.104688	0.500015	0.20937	0.834159	None	0.999271	Bacteria	Proteobacteria	Alphaproteobacteria	Rhizobiales	Bradyrhizobiaceae	NA	NA
OTU_1288	20.0244	0.374784	0.518558	0.722742	0.469838	None	0.999271	Bacteria	Actinobacteria	Actinobacteria	Actinomycetales	Streptomycetaceae	Streptomyces	indigoferus
OTU_696	19.9367	0.541348	0.586134	0.923591	0.355699	None	0.999271	Bacteria	Verrucomicrobia	[Spartobacteria]	[Chthoniobacterales]	[Chthoniobacteraceae]	DA101	NA
OTU_810	19.8174	0.248029	0.525848	0.471675	0.637159	None	0.999271	Bacteria	Verrucomicrobia	[Spartobacteria]	[Chthoniobacterales]	[Chthoniobacteraceae]	Candidatus Xiphinematobacter	NA
OTU_833	19.777	0.55616	0.538133	1.0335	0.301371	None	0.999271	Bacteria	Acidobacteria	Solibacteres	Solibacterales	Solibacteraceae	Candidatus Solibacter	NA
OTU_188	19.6113	0.42716	0.524406	0.814559	0.415325	None	0.999271	Bacteria	Acidobacteria	Acidobacteriia	Acidobacteriales	Koribacteraceae	NA	NA
OTU_880	19.5799	-0.0931425	0.518951	-0.179482	0.857559	None	0.999271	Bacteria	Actinobacteria	Thermoleophilia	Gaiellales	Gaiellaceae	NA	NA
OTU_1012	19.4283	-0.358834	0.53895	-0.665801	0.505538	None	0.999271	Bacteria	Firmicutes	Bacilli	Bacillales	Bacillaceae	Bacillus	NA
OTU_909	19.1366	0.0627454	0.523906	0.119765	0.90467	None	0.999271	Bacteria	Verrucomicrobia	[Spartobacteria]	[Chthoniobacterales]	[Chthoniobacteraceae]	DA101	NA
OTU_352	18.982	-0.0565813	0.511939	-0.110524	0.911994	None	0.999271	Bacteria	Acidobacteria	Acidobacteriia	Acidobacteriales	Acidobacteriaceae	NA	NA
OTU_1697	18.9473	0.216803	0.513515	0.422193	0.672884	None	0.999271	Bacteria	Firmicutes	Bacilli	Bacillales	Planococcaceae	Paenisporosarcina	NA
OTU_1044	18.7136	0.329368	0.520492	0.632801	0.526863	None	0.999271	Bacteria	Actinobacteria	Actinobacteria	Actinomycetales	Intrasporangiaceae	Janibacter	NA
OTU_263	18.4904	0.478085	0.620939	0.769939	0.441336	None	0.999271	Bacteria	Actinobacteria	Thermoleophilia	Gaiellales	Gaiellaceae	NA	NA
OTU_496	18.4618	0.118556	0.513819	0.230735	0.817521	None	0.999271	Bacteria	Proteobacteria	Gammaproteobacteria	Xanthomonadales	Sinobacteraceae	NA	NA
OTU_562	18.4333	-0.371155	0.54372	-0.682621	0.494847	None	0.999271	Bacteria	Actinobacteria	Actinobacteria	Actinomycetales	Pseudonocardiaceae	Pseudonocardia	NA
OTU_70	18.3483	0.535972	0.553045	0.96913	0.33248	None	0.999271	Bacteria	Planctomycetes	Planctomycetia	Gemmatales	Isosphaeraceae	NA	NA
OTU_153	18.3194	-0.0417518	0.539655	-0.0773676	0.938331	None	0.999271	Bacteria	Actinobacteria	Thermoleophilia	Gaiellales	Gaiellaceae	NA	NA
OTU_203	18.261	0.997305	0.542137	1.83958	0.0658298	None	0.999271	Bacteria	Verrucomicrobia	Opitutae	Opitutales	Opitutaceae	Opitutus	NA
OTU_702	18.2399	-0.29323	0.540151	-0.542866	0.587222	None	0.999271	Bacteria	Firmicutes	Bacilli	Bacillales	Planococcaceae	Sporosarcina	ginsengi
OTU_1159	18.1414	-0.133144	0.589191	-0.225978	0.821218	None	0.999271	Bacteria	Proteobacteria	Betaproteobacteria	A21b	EB1003	NA	NA
OTU_1103	18.0989	0.400365	0.544648	0.735089	0.462285	None	0.999271	Bacteria	Actinobacteria	Actinobacteria	Actinomycetales	Microbacteriaceae	Salinibacterium	NA
OTU_400	18.0807	0.49088	0.549162	0.893871	0.371391	None	0.999271	Bacteria	Proteobacteria	Gammaproteobacteria	Xanthomonadales	Sinobacteraceae	NA	NA
OTU_108	17.883	-0.269671	0.518856	-0.519741	0.603244	None	0.999271	Bacteria	Acidobacteria	Solibacteres	Solibacterales	Solibacteraceae	Candidatus Solibacter	NA
OTU_320	17.8048	0.178236	0.578212	0.308254	0.757889	None	0.999271	Bacteria	Verrucomicrobia	[Pedosphaerae]	[Pedosphaerales]	Ellin515	NA	NA
OTU_809	17.6533	0.323802	0.73116	0.44286	0.657867	None	0.999271	Bacteria	Verrucomicrobia	[Spartobacteria]	[Chthoniobacterales]	[Chthoniobacteraceae]	DA101	NA
OTU_1858	17.3466	-0.327373	0.591432	-0.553526	0.579903	None	0.999271	Archaea	Crenarchaeota	Thaumarchaeota	Nitrososphaerales	Nitrososphaeraceae	Candidatus Nitrososphaera	SCA1170
OTU_628	17.2918	0.021845	0.590439	0.0369979	0.970487	None	0.999271	Bacteria	Verrucomicrobia	[Spartobacteria]	[Chthoniobacterales]	[Chthoniobacteraceae]	DA101	NA
OTU_1448	17.1846	0.0733165	0.576694	0.127133	0.898835	None	0.999271	Bacteria	Firmicutes	Bacilli	Bacillales	Paenibacillaceae	Ammoniphilus	NA
OTU_956	17.1448	-0.562763	0.642474	-0.875932	0.381067	None	0.999271	Bacteria	Actinobacteria	Actinobacteria	Actinomycetales	Streptomycetaceae	Streptomyces	alboverticillatus
OTU_911	17.1091	-0.397652	0.545248	-0.729304	0.465816	None	0.999271	Bacteria	Firmicutes	Bacilli	Bacillales	Bacillaceae	Bacillus	NA
OTU_104	17.0718	0.737144	0.592381	1.24437	0.213362	None	0.999271	Bacteria	Proteobacteria	Alphaproteobacteria	Caulobacterales	Caulobacteraceae	Phenylobacterium	NA
OTU_310	17.0257	-0.0165299	0.549058	-0.0301058	0.975983	None	0.999271	Bacteria	Proteobacteria	Gammaproteobacteria	Thiotrichales	Piscirickettsiaceae	NA	NA
OTU_1367	17.0016	0.300001	0.535485	0.560242	0.575314	None	0.999271	Bacteria	Proteobacteria	Alphaproteobacteria	Rhizobiales	Methylocystaceae	NA	NA
OTU_1264	16.8286	-0.0596388	0.588321	-0.101371	0.919256	None	0.999271	Bacteria	Proteobacteria	Deltaproteobacteria	Syntrophobacterales	Syntrophobacteraceae	NA	NA
OTU_769	16.5916	0.00581996	0.549426	0.0105928	0.991548	None	0.999271	Bacteria	Proteobacteria	Betaproteobacteria	Burkholderiales	Comamonadaceae	Variovorax	paradoxus
OTU_840	16.4483	0.281204	0.687611	0.408958	0.68257	None	0.999271	Bacteria	Acidobacteria	Acidobacteriia	Acidobacteriales	Koribacteraceae	Candidatus Koribacter	NA
OTU_75	16.2902	-0.216355	0.542717	-0.398652	0.690149	None	0.999271	Bacteria	Verrucomicrobia	[Spartobacteria]	[Chthoniobacterales]	[Chthoniobacteraceae]	DA101	NA
OTU_151	16.2859	-0.173826	1.69413	-0.102605	0.918276	None	0.999271	Bacteria	WS3	PRR-12	Sediment-1	PRR-10	NA	NA
OTU_194	16.2785	-0.635676	0.548357	-1.15924	0.24636	None	0.999271	Bacteria	Acidobacteria	Acidobacteriia	Acidobacteriales	Koribacteraceae	Candidatus Koribacter	NA
OTU_1499	16.2299	0.202063	0.552511	0.365718	0.714575	None	0.999271	Bacteria	Proteobacteria	Alphaproteobacteria	Rhizobiales	Hyphomicrobiaceae	Rhodoplanes	NA
OTU_1552	16.2164	-1.22288	0.67801	-1.80363	0.0712887	None	0.999271	Bacteria	Nitrospirae	Nitrospira	Nitrospirales	Nitrospiraceae	Nitrospira	NA
OTU_27	16.0747	0.0749385	0.568807	0.131747	0.895184	None	0.999271	Bacteria	Bacteroidetes	[Saprospirae]	[Saprospirales]	Chitinophagaceae	NA	NA
OTU_884	15.9691	0.215279	0.591011	0.364255	0.715668	None	0.999271	Bacteria	Proteobacteria	Alphaproteobacteria	Rhizobiales	Rhizobiaceae	Agrobacterium	NA
OTU_86	15.842	0.297985	0.560616	0.531532	0.59505	None	0.999271	Bacteria	Actinobacteria	Actinobacteria	Actinomycetales	Nocardioidaceae	NA	NA
OTU_19	15.8173	0.21879	0.567346	0.385638	0.699765	None	0.999271	Bacteria	Proteobacteria	Alphaproteobacteria	Caulobacterales	Caulobacteraceae	Phenylobacterium	NA
OTU_1003	15.4903	-0.156745	0.558418	-0.280695	0.778944	None	0.999271	Bacteria	Gemmatimonadetes	Gemmatimonadetes	Gemmatimonadales	Ellin5301	NA	NA
OTU_1434	15.3594	-0.302264	0.597348	-0.506011	0.612849	None	0.999271	Bacteria	Actinobacteria	Actinobacteria	Actinomycetales	Streptomycetaceae	Streptomyces	atratus
OTU_1108	15.1046	-0.676897	0.716945	-0.944142	0.345097	None	0.999271	Bacteria	Acidobacteria	Acidobacteriia	Acidobacteriales	Acidobacteriaceae	NA	NA
OTU_274	14.9431	0.138605	0.581398	0.2384	0.811571	None	0.999271	Bacteria	Proteobacteria	Alphaproteobacteria	Rhizobiales	Methylocystaceae	NA	NA
OTU_757	14.91	-1.15716	0.636792	-1.81717	0.069191	None	0.999271	Bacteria	Actinobacteria	Actinobacteria	Actinomycetales	Nocardioidaceae	NA	NA
OTU_1100	14.8485	-0.362847	0.564776	-0.642461	0.520574	None	0.999271	Bacteria	Acidobacteria	Acidobacteriia	Acidobacteriales	Acidobacteriaceae	NA	NA
OTU_677	14.8483	-0.107307	0.606684	-0.176875	0.859607	None	0.999271	Bacteria	Acidobacteria	Acidobacteriia	Acidobacteriales	Koribacteraceae	NA	NA
OTU_835	14.8164	0.701657	0.591746	1.18574	0.235725	None	0.999271	Bacteria	Actinobacteria	Thermoleophilia	Gaiellales	Gaiellaceae	NA	NA
OTU_738	14.788	-0.221257	0.570004	-0.388167	0.697893	None	0.999271	Bacteria	Proteobacteria	Alphaproteobacteria	Rhodospirillales	Rhodospirillaceae	NA	NA
OTU_1700	14.7507	0.148753	0.582031	0.255576	0.798278	None	0.999271	Bacteria	Proteobacteria	Alphaproteobacteria	Rhizobiales	Hyphomicrobiaceae	Rhodoplanes	NA
OTU_367	14.7344	0.232977	0.647479	0.359821	0.718981	None	0.999271	Bacteria	Actinobacteria	Thermoleophilia	Gaiellales	Gaiellaceae	NA	NA
OTU_395	14.6314	0.565012	0.639512	0.883504	0.376964	None	0.999271	Bacteria	Actinobacteria	Actinobacteria	Actinomycetales	Streptomycetaceae	Streptomyces	NA
OTU_1080	14.5136	0.57722	0.622841	0.926753	0.354055	None	0.999271	Bacteria	Actinobacteria	Actinobacteria	Actinomycetales	Mycobacteriaceae	Mycobacterium	NA
OTU_377	14.4163	0.741919	0.606831	1.22261	0.221476	None	0.999271	Bacteria	Proteobacteria	Gammaproteobacteria	Xanthomonadales	Xanthomonadaceae	NA	NA
OTU_1151	14.3216	0.436374	0.591572	0.737652	0.460726	None	0.999271	Bacteria	Verrucomicrobia	[Pedosphaerae]	[Pedosphaerales]	Ellin515	NA	NA
OTU_1204	14.3177	-0.424496	0.655447	-0.647644	0.517215	None	0.999271	Bacteria	Nitrospirae	Nitrospira	Nitrospirales	Nitrospiraceae	Nitrospira	NA
OTU_1563	14.2634	-0.587862	0.5997	-0.980259	0.326958	None	0.999271	Bacteria	Proteobacteria	Deltaproteobacteria	Myxococcales	Cystobacteraceae	NA	NA
OTU_512	14.2585	-0.388577	0.608695	-0.638378	0.523228	None	0.999271	Bacteria	Actinobacteria	Actinobacteria	Actinomycetales	Micromonosporaceae	NA	NA
OTU_63	14.0953	0.0015725	0.708075	0.00222081	0.998228	None	0.999271	Bacteria	Proteobacteria	Deltaproteobacteria	Desulfuromonadales	Geobacteraceae	Geobacter	NA
OTU_301	14.0725	0.270422	0.5882	0.459744	0.6457	None	0.999271	Bacteria	Proteobacteria	Alphaproteobacteria	Rhizobiales	Hyphomicrobiaceae	Rhodoplanes	NA
OTU_766	14.0429	-0.244296	0.590591	-0.413647	0.679133	None	0.999271	Bacteria	Proteobacteria	Alphaproteobacteria	Rhizobiales	Bradyrhizobiaceae	NA	NA
OTU_428	13.9458	-0.70338	0.829461	-0.847996	0.39644	None	0.999271	Bacteria	Proteobacteria	Alphaproteobacteria	Rhizobiales	Phyllobacteriaceae	Mesorhizobium	NA
OTU_647	13.6898	1.05785	0.643916	1.64285	0.100415	None	0.999271	Bacteria	Acidobacteria	Solibacteres	Solibacterales	Solibacteraceae	Candidatus Solibacter	NA
OTU_603	13.6857	0.347143	0.602983	0.57571	0.564811	None	0.999271	Bacteria	Verrucomicrobia	[Spartobacteria]	[Chthoniobacterales]	[Chthoniobacteraceae]	DA101	NA
OTU_1438	13.6836	-0.172031	0.644777	-0.266807	0.789618	None	0.999271	Bacteria	Actinobacteria	Actinobacteria	Actinomycetales	Streptomycetaceae	Streptacidiphilus	NA
OTU_687	13.6761	-0.0743521	0.671868	-0.110665	0.911882	None	0.999271	Bacteria	Verrucomicrobia	[Pedosphaerae]	[Pedosphaerales]	Ellin517	NA	NA
OTU_125	13.527	-0.472631	0.745491	-0.633986	0.52609	None	0.999271	Bacteria	Proteobacteria	Gammaproteobacteria	HTCC2188	HTCC2089	NA	NA
OTU_564	13.5211	0.163435	0.640339	0.255231	0.798544	None	0.999271	Bacteria	Proteobacteria	Alphaproteobacteria	Rhizobiales	Phyllobacteriaceae	Mesorhizobium	NA
OTU_396	13.4	-0.556449	0.606586	-0.917345	0.358962	None	0.999271	Bacteria	Actinobacteria	Actinobacteria	Actinomycetales	Nocardiaceae	Rhodococcus	NA
OTU_295	13.3088	0.434919	0.693432	0.627198	0.530529	None	0.999271	Bacteria	Proteobacteria	Alphaproteobacteria	Rhizobiales	Phyllobacteriaceae	Mesorhizobium	NA
OTU_1813	13.2961	0.373591	0.628623	0.594301	0.552311	None	0.999271	Bacteria	Acidobacteria	Solibacteres	Solibacterales	Solibacteraceae	Candidatus Solibacter	NA
OTU_648	13.2585	0.462523	0.593176	0.779741	0.435543	None	0.999271	Bacteria	Proteobacteria	Alphaproteobacteria	Rhodospirillales	Rhodospirillaceae	NA	NA
OTU_332	13.2488	0.448326	0.592903	0.756153	0.449557	None	0.999271	Bacteria	Actinobacteria	Acidimicrobiia	Acidimicrobiales	EB1017	NA	NA
OTU_1478	13.2399	-0.259451	0.6106	-0.424912	0.670901	None	0.999271	Bacteria	Actinobacteria	Actinobacteria	Actinomycetales	Mycobacteriaceae	Mycobacterium	NA
OTU_1194	13.1381	-0.230029	0.602535	-0.381769	0.702633	None	0.999271	Bacteria	Verrucomicrobia	[Spartobacteria]	[Chthoniobacterales]	[Chthoniobacteraceae]	DA101	NA
OTU_1792	13.0903	0.0752038	0.665987	0.112921	0.910093	None	0.999271	Bacteria	Verrucomicrobia	[Pedosphaerae]	[Pedosphaerales]	Ellin515	NA	NA
OTU_1125	13.0459	0.0695121	0.63379	0.109677	0.912666	None	0.999271	Bacteria	Acidobacteria	Acidobacteriia	Acidobacteriales	Koribacteraceae	NA	NA
OTU_889	13.0001	-0.481757	0.646444	-0.745241	0.456126	None	0.999271	Bacteria	Proteobacteria	Deltaproteobacteria	Myxococcales	Haliangiaceae	NA	NA
OTU_1093	12.9668	1.15895	0.637183	1.81886	0.0689327	None	0.999271	Bacteria	Proteobacteria	Alphaproteobacteria	Rhizobiales	Rhizobiaceae	Rhizobium	NA
OTU_93	12.9638	0.37798	0.649444	0.582006	0.560563	None	0.999271	Bacteria	Actinobacteria	Thermoleophilia	Solirubrobacterales	Solirubrobacteraceae	NA	NA
OTU_998	12.6858	0.00413032	0.642436	0.00642915	0.99487	None	0.999271	Bacteria	Actinobacteria	Actinobacteria	Actinomycetales	Micromonosporaceae	NA	NA
OTU_1549	12.5789	0.243008	0.596619	0.407309	0.683781	None	0.999271	Bacteria	Proteobacteria	Alphaproteobacteria	Rhodospirillales	Rhodospirillaceae	NA	NA
OTU_1652	12.5685	-0.0172583	0.676272	-0.0255198	0.97964	None	0.999271	Bacteria	Verrucomicrobia	[Spartobacteria]	[Chthoniobacterales]	[Chthoniobacteraceae]	Candidatus Xiphinematobacter	NA
OTU_1477	12.532	-0.0406332	0.644412	-0.0630547	0.949723	None	0.999271	Bacteria	Actinobacteria	Actinobacteria	Actinomycetales	Streptomycetaceae	NA	NA
OTU_752	12.4684	1.07185	0.618542	1.73286	0.08312	None	0.999271	Bacteria	Acidobacteria	Solibacteres	Solibacterales	Solibacteraceae	Candidatus Solibacter	NA
OTU_1728	12.4604	0.482316	0.60245	0.800591	0.423369	None	0.999271	Bacteria	Proteobacteria	Alphaproteobacteria	Rhizobiales	Hyphomicrobiaceae	Rhodoplanes	NA
OTU_1158	12.3853	0.207704	0.658669	0.315339	0.752504	None	0.999271	Bacteria	Acidobacteria	[Chloracidobacteria]	RB41	Ellin6075	NA	NA
OTU_1121	12.3185	-0.60709	0.628353	-0.966161	0.333964	None	0.999271	Bacteria	Proteobacteria	Alphaproteobacteria	Rhizobiales	Hyphomicrobiaceae	Pedomicrobium	NA
OTU_1419	12.3091	0.391071	0.617417	0.633399	0.526473	None	0.999271	Bacteria	Proteobacteria	Alphaproteobacteria	Rhizobiales	Hyphomicrobiaceae	Rhodoplanes	NA
OTU_905	12.2788	-0.0116994	0.666006	-0.0175665	0.985985	None	0.999271	Bacteria	Acidobacteria	Acidobacteriia	Acidobacteriales	Koribacteraceae	NA	NA
OTU_535	12.2274	0.620992	0.715487	0.867929	0.385433	None	0.999271	Bacteria	Nitrospirae	Nitrospira	Nitrospirales	0319-6A21	NA	NA
OTU_1699	12.2082	0.24	0.609551	0.393732	0.693779	None	0.999271	Bacteria	Proteobacteria	Alphaproteobacteria	Rhizobiales	Hyphomicrobiaceae	NA	NA
OTU_1238	12.2073	-0.165915	0.643254	-0.25793	0.796461	None	0.999271	Bacteria	Proteobacteria	Alphaproteobacteria	Rhizobiales	Hyphomicrobiaceae	Rhodoplanes	NA
OTU_1777	12.1401	0.139195	0.683589	0.203623	0.838648	None	0.999271	Bacteria	Proteobacteria	Deltaproteobacteria	Desulfuromonadales	Geobacteraceae	NA	NA
OTU_1822	12.0734	-0.148495	0.626025	-0.237204	0.812499	None	0.999271	Bacteria	Actinobacteria	Actinobacteria	Actinomycetales	Streptomycetaceae	NA	NA
OTU_844	12.0232	0.542034	0.624871	0.867434	0.385704	None	0.999271	Bacteria	Acidobacteria	Solibacteres	Solibacterales	Solibacteraceae	Candidatus Solibacter	NA
OTU_916	11.9425	0.030162	0.695678	0.0433563	0.965418	None	0.999271	Bacteria	Proteobacteria	Alphaproteobacteria	Rhizobiales	Bradyrhizobiaceae	Bradyrhizobium	NA
OTU_1591	11.8707	-0.584942	0.634007	-0.922612	0.356209	None	0.999271	Bacteria	Firmicutes	Bacilli	Bacillales	Bacillaceae	Bacillus	NA
OTU_1315	11.6517	-0.283954	0.635463	-0.446845	0.654987	None	0.999271	Bacteria	Acidobacteria	Acidobacteriia	Acidobacteriales	Koribacteraceae	NA	NA
OTU_1392	11.5979	0.432254	0.64405	0.671149	0.502125	None	0.999271	Bacteria	Actinobacteria	Actinobacteria	Actinomycetales	Streptomycetaceae	NA	NA
OTU_789	11.3207	0.0780761	0.731648	0.106713	0.915017	None	0.999271	Bacteria	Verrucomicrobia	[Spartobacteria]	[Chthoniobacterales]	[Chthoniobacteraceae]	DA101	NA
OTU_637	11.2114	0.531461	0.716906	0.741326	0.458496	None	0.999271	Bacteria	Verrucomicrobia	[Pedosphaerae]	[Pedosphaerales]	Ellin515	NA	NA
OTU_796	10.993	0.607843	0.672882	0.903342	0.366344	None	0.999271	Bacteria	Actinobacteria	Acidimicrobiia	Acidimicrobiales	EB1017	NA	NA
OTU_741	10.9806	0.802431	0.683673	1.1737	0.240513	None	0.999271	Bacteria	Acidobacteria	Solibacteres	Solibacterales	Solibacteraceae	Candidatus Solibacter	NA
OTU_101	10.811	0.285379	0.674035	0.42339	0.672011	None	0.999271	Bacteria	Actinobacteria	Acidimicrobiia	Acidimicrobiales	C111	NA	NA
OTU_25	10.6988	0.295987	0.686456	0.431182	0.666336	None	0.999271	Bacteria	Proteobacteria	Deltaproteobacteria	Syntrophobacterales	Syntrophobacteraceae	NA	NA
OTU_1404	10.6821	-0.125977	0.893034	-0.141066	0.887818	None	0.999271	Bacteria	Proteobacteria	Betaproteobacteria	Burkholderiales	Comamonadaceae	Rubrivivax	NA
OTU_1255	10.6633	0.0739734	0.665752	0.111113	0.911527	None	0.999271	Bacteria	Acidobacteria	Acidobacteriia	Acidobacteriales	Koribacteraceae	NA	NA
OTU_919	10.639	-0.0963511	0.725947	-0.132725	0.894411	None	0.999271	Bacteria	Proteobacteria	Alphaproteobacteria	Rhizobiales	Hyphomicrobiaceae	Hyphomicrobium	NA
OTU_1714	10.6145	-0.210898	0.701778	-0.30052	0.76378	None	0.999271	Bacteria	Firmicutes	Bacilli	Bacillales	Planococcaceae	Sporosarcina	NA
OTU_368	10.2721	0.412155	0.683425	0.603073	0.54646	None	0.999271	Bacteria	Actinobacteria	Actinobacteria	Actinomycetales	Propionibacteriaceae	Microlunatus	NA
OTU_581	10.2212	0.265806	0.661859	0.401604	0.687975	None	0.999271	Bacteria	Proteobacteria	Alphaproteobacteria	Rhizobiales	Hyphomicrobiaceae	Hyphomicrobium	NA
OTU_1845	10.2167	0.212395	0.659812	0.321903	0.747527	None	0.999271	Bacteria	Proteobacteria	Alphaproteobacteria	Rhizobiales	Bradyrhizobiaceae	Bradyrhizobium	NA
OTU_1293	9.98032	0.125117	0.672355	0.186087	0.852376	None	0.999271	Bacteria	Planctomycetes	Planctomycetia	Gemmatales	Gemmataceae	NA	NA
OTU_1535	9.88965	-0.147921	0.742665	-0.199176	0.842125	None	0.999271	Bacteria	Firmicutes	Bacilli	Bacillales	Bacillaceae	Bacillus	NA
OTU_602	9.85623	0.469601	0.892095	0.526403	0.598609	None	0.999271	Bacteria	Verrucomicrobia	[Spartobacteria]	[Chthoniobacterales]	[Chthoniobacteraceae]	DA101	NA
OTU_13	9.84898	0.104234	0.766177	0.136044	0.891786	None	0.999271	Bacteria	Verrucomicrobia	[Spartobacteria]	[Chthoniobacterales]	[Chthoniobacteraceae]	DA101	NA
OTU_1254	9.79778	-0.384769	0.731172	-0.526236	0.598725	None	0.999271	Bacteria	Nitrospirae	Nitrospira	Nitrospirales	0319-6A21	NA	NA
OTU_132	9.78513	-0.753674	0.81654	-0.923009	0.356003	None	0.999271	Bacteria	WS3	PRR-12	Sediment-1	PRR-10	NA	NA
OTU_1384	9.70561	0.423306	0.667363	0.634297	0.525887	None	0.999271	Bacteria	Actinobacteria	Thermoleophilia	Gaiellales	Gaiellaceae	NA	NA
OTU_491	9.67454	-0.394395	0.681624	-0.578612	0.562851	None	0.999271	Bacteria	Firmicutes	Bacilli	Bacillales	Bacillaceae	Bacillus	NA
OTU_1008	9.6554	-0.491821	0.839352	-0.585954	0.557907	None	0.999271	Bacteria	Proteobacteria	Alphaproteobacteria	Rhizobiales	Hyphomicrobiaceae	Hyphomicrobium	NA
OTU_649	9.51838	0.0999469	0.692982	0.144227	0.885321	None	0.999271	Bacteria	Verrucomicrobia	[Pedosphaerae]	[Pedosphaerales]	Ellin515	NA	NA
OTU_782	9.44574	0.531891	0.858684	0.619426	0.535636	None	0.999271	Bacteria	Proteobacteria	Gammaproteobacteria	Xanthomonadales	Xanthomonadaceae	NA	NA
OTU_231	9.43242	-0.603883	0.691804	-0.872911	0.382712	None	0.999271	Bacteria	Firmicutes	Bacilli	Bacillales	Bacillaceae	Bacillus	NA
OTU_583	9.42489	0.722812	0.72937	0.991008	0.321682	None	0.999271	Bacteria	Bacteroidetes	Cytophagia	Cytophagales	Cytophagaceae	NA	NA
OTU_1077	9.40302	-0.11774	0.714786	-0.164721	0.869163	None	0.999271	Bacteria	Firmicutes	Bacilli	Bacillales	Paenibacillaceae	Paenibacillus	NA
OTU_670	9.36413	-0.304165	0.718802	-0.423156	0.672181	None	0.999271	Bacteria	Verrucomicrobia	[Spartobacteria]	[Chthoniobacterales]	[Chthoniobacteraceae]	DA101	NA
OTU_761	9.29813	-0.890217	0.9383	-0.948755	0.342745	None	0.999271	Bacteria	Proteobacteria	Alphaproteobacteria	Rhizobiales	Bradyrhizobiaceae	NA	NA
OTU_993	9.26479	1.07844	0.696668	1.54799	0.121624	None	0.999271	Bacteria	Proteobacteria	Alphaproteobacteria	Rhizobiales	Hyphomicrobiaceae	Rhodoplanes	NA
OTU_255	9.21995	-0.255821	0.702714	-0.364047	0.715823	None	0.999271	Bacteria	Proteobacteria	Alphaproteobacteria	Rhodospirillales	Rhodospirillaceae	NA	NA
OTU_601	9.21856	1.28439	0.771295	1.66524	0.0958641	None	0.999271	Bacteria	Acidobacteria	[Chloracidobacteria]	RB41	Ellin6075	NA	NA
OTU_281	9.18635	1.02636	0.80886	1.2689	0.204478	None	0.999271	Bacteria	Bacteroidetes	[Saprospirae]	[Saprospirales]	Chitinophagaceae	NA	NA
OTU_100	9.14544	0.35773	0.771635	0.463599	0.642935	None	0.999271	Bacteria	Actinobacteria	Acidimicrobiia	Acidimicrobiales	C111	NA	NA
OTU_596	9.05629	-0.186771	0.71179	-0.262396	0.793016	None	0.999271	Bacteria	Actinobacteria	Actinobacteria	Actinomycetales	Micrococcaceae	NA	NA
OTU_1271	9.05234	-0.61844	0.718347	-0.86092	0.389282	None	0.999271	Bacteria	Acidobacteria	Acidobacteriia	Acidobacteriales	Koribacteraceae	Candidatus Koribacter	NA
OTU_1814	9.01174	-0.199216	0.724687	-0.2749	0.783393	None	0.999271	Bacteria	Proteobacteria	Alphaproteobacteria	Rhodospirillales	Rhodospirillaceae	NA	NA
OTU_41	8.83893	0.712364	0.787721	0.904335	0.365818	None	0.999271	Bacteria	Bacteroidetes	Cytophagia	Cytophagales	Cytophagaceae	NA	NA
OTU_43	8.69942	0.422386	0.760424	0.555461	0.57858	None	0.999271	Bacteria	Actinobacteria	Acidimicrobiia	Acidimicrobiales	EB1017	NA	NA
OTU_598	8.62764	0.0802702	0.729461	0.11004	0.912377	None	0.999271	Bacteria	Actinobacteria	Actinobacteria	Actinomycetales	Streptomycetaceae	Streptomyces	NA
OTU_459	8.56822	0.526982	0.717407	0.734564	0.462605	None	0.999271	Bacteria	Proteobacteria	Alphaproteobacteria	Rhizobiales	Bradyrhizobiaceae	NA	NA
OTU_879	8.55976	-0.486729	0.797484	-0.61033	0.541643	None	0.999271	Bacteria	Bacteroidetes	[Saprospirae]	[Saprospirales]	Chitinophagaceae	NA	NA
OTU_478	8.54212	-0.233191	0.741973	-0.314285	0.753305	None	0.999271	Bacteria	Firmicutes	Bacilli	Bacillales	Bacillaceae	Bacillus	cereus
OTU_1224	8.49537	0.237231	0.709005	0.334598	0.737929	None	0.999271	Bacteria	Actinobacteria	Actinobacteria	Actinomycetales	Streptomycetaceae	Streptacidiphilus	NA
OTU_1692	8.47899	0.235314	0.807116	0.291549	0.770631	None	0.999271	Bacteria	Bacteroidetes	[Saprospirae]	[Saprospirales]	Chitinophagaceae	NA	NA
OTU_705	8.42899	0.637661	0.7647	0.83387	0.404354	None	0.999271	Bacteria	Verrucomicrobia	[Spartobacteria]	[Chthoniobacterales]	[Chthoniobacteraceae]	Ellin506	NA
OTU_1064	8.39839	1.31666	0.823497	1.59887	0.109849	None	0.999271	Bacteria	Verrucomicrobia	[Pedosphaerae]	[Pedosphaerales]	auto67_4W	NA	NA
OTU_1837	8.37307	0.790209	0.728752	1.08433	0.278218	None	0.999271	Bacteria	Planctomycetes	Planctomycetia	Pirellulales	Pirellulaceae	NA	NA
OTU_91	8.36031	0.209076	0.743108	0.281353	0.778439	None	0.999271	Bacteria	Actinobacteria	Thermoleophilia	Solirubrobacterales	Patulibacteraceae	NA	NA
OTU_1055	8.29092	0.216278	0.804626	0.268793	0.788089	None	0.999271	Bacteria	Proteobacteria	Alphaproteobacteria	Rhizobiales	Hyphomicrobiaceae	Rhodoplanes	NA
OTU_427	8.27719	-1.33124	0.7827	-1.70084	0.0889737	None	0.999271	Bacteria	Actinobacteria	Actinobacteria	Actinomycetales	Nocardioidaceae	NA	NA
OTU_1564	8.25827	0.13385	0.946518	0.141413	0.887543	None	0.999271	Bacteria	Bacteroidetes	Cytophagia	Cytophagales	Cytophagaceae	NA	NA
OTU_674	8.13273	0.193007	0.74212	0.260075	0.794806	None	0.999271	Bacteria	Actinobacteria	Thermoleophilia	Gaiellales	Gaiellaceae	NA	NA
OTU_82	8.08061	1.40891	0.772465	1.82392	0.0681644	None	0.999271	Bacteria	Bacteroidetes	[Saprospirae]	[Saprospirales]	Chitinophagaceae	NA	NA
OTU_276	8.03228	-0.0903064	0.76104	-0.118662	0.905543	None	0.999271	Bacteria	Actinobacteria	Actinobacteria	Actinomycetales	Intrasporangiaceae	Janibacter	NA
OTU_1398	8.01683	0.429587	0.836292	0.513681	0.607475	None	0.999271	Bacteria	Proteobacteria	Deltaproteobacteria	Syntrophobacterales	Syntrophobacteraceae	NA	NA
OTU_706	8.01294	-0.494393	0.802001	-0.616449	0.537598	None	0.999271	Bacteria	Planctomycetes	Planctomycetia	Pirellulales	Pirellulaceae	NA	NA
OTU_229	7.96689	0.20844	0.733971	0.283989	0.776419	None	0.999271	Bacteria	Actinobacteria	Actinobacteria	Actinomycetales	Streptomycetaceae	NA	NA
OTU_1120	7.80505	-0.0153869	0.760653	-0.0202285	0.983861	None	0.999271	Bacteria	Firmicutes	Bacilli	Bacillales	Planococcaceae	Lysinibacillus	massiliensis
OTU_1049	7.79881	0.108335	0.780587	0.138787	0.889619	None	0.999271	Bacteria	Firmicutes	Bacilli	Bacillales	Planococcaceae	Solibacillus	NA
OTU_1862	7.78352	-0.5868	0.857843	-0.684041	0.493949	None	0.999271	Archaea	Crenarchaeota	Thaumarchaeota	Nitrososphaerales	Nitrososphaeraceae	Candidatus Nitrososphaera	SCA1145
OTU_965	7.77056	0.390634	0.806297	0.484479	0.628046	None	0.999271	Bacteria	Nitrospirae	Nitrospira	Nitrospirales	[Leptospirillaceae]	NA	NA
OTU_213	7.74528	0.759354	0.752124	1.00961	0.312681	None	0.999271	Bacteria	Proteobacteria	Alphaproteobacteria	Rhizobiales	Phyllobacteriaceae	NA	NA
OTU_758	7.66923	0.100656	0.763349	0.131861	0.895094	None	0.999271	Bacteria	Verrucomicrobia	[Spartobacteria]	[Chthoniobacterales]	[Chthoniobacteraceae]	DA101	NA
OTU_577	7.6213	-0.0667678	0.829339	-0.0805072	0.935834	None	0.999271	Bacteria	Actinobacteria	Thermoleophilia	Solirubrobacterales	Solirubrobacteraceae	NA	NA
OTU_38	7.61921	0.223566	0.769414	0.290567	0.771383	None	0.999271	Bacteria	Verrucomicrobia	[Pedosphaerae]	[Pedosphaerales]	Ellin515	NA	NA
OTU_1360	7.58231	0.13653	0.769309	0.177472	0.859138	None	0.999271	Bacteria	Actinobacteria	Thermoleophilia	Solirubrobacterales	Conexibacteraceae	NA	NA
OTU_383	7.55501	-0.247315	0.746412	-0.331339	0.740389	None	0.999271	Bacteria	Actinobacteria	Actinobacteria	Actinomycetales	Mycobacteriaceae	Mycobacterium	NA
OTU_1854	7.54467	0.667254	0.825941	0.807871	0.419165	None	0.999271	Bacteria	Acidobacteria	Acidobacteria-6	iii1-15	RB40	NA	NA
OTU_419	7.52725	0.488329	0.805075	0.606564	0.54414	None	0.999271	Bacteria	Nitrospirae	Nitrospira	Nitrospirales	0319-6A21	NA	NA
OTU_1066	7.46947	-0.20845	0.795643	-0.261989	0.79333	None	0.999271	Bacteria	Proteobacteria	Betaproteobacteria	Burkholderiales	Comamonadaceae	NA	NA
OTU_650	7.43	0.165964	0.778445	0.213199	0.831172	None	0.999271	Bacteria	Proteobacteria	Alphaproteobacteria	Rhizobiales	Bradyrhizobiaceae	Bradyrhizobium	NA
OTU_393	7.41343	-0.536145	0.760616	-0.704883	0.480883	None	0.999271	Bacteria	Firmicutes	Bacilli	Turicibacterales	Turicibacteraceae	Turicibacter	NA
OTU_17	7.33409	-0.216816	0.817271	-0.265293	0.790784	None	0.999271	Bacteria	Proteobacteria	Gammaproteobacteria	Xanthomonadales	Sinobacteraceae	NA	NA
OTU_593	7.31895	-0.492146	0.759391	-0.64808	0.516933	None	0.999271	Bacteria	Verrucomicrobia	[Spartobacteria]	[Chthoniobacterales]	[Chthoniobacteraceae]	DA101	NA
OTU_1233	7.31009	0.289894	0.763048	0.379916	0.704008	None	0.999271	Bacteria	Nitrospirae	Nitrospira	Nitrospirales	0319-6A21	NA	NA
OTU_1494	7.26695	-0.792698	0.794579	-0.997633	0.318457	None	0.999271	Bacteria	Proteobacteria	Alphaproteobacteria	Sphingomonadales	Sphingomonadaceae	Kaistobacter	NA
OTU_1000	7.22634	0.464628	0.834761	0.5566	0.577801	None	0.999271	Bacteria	Actinobacteria	Thermoleophilia	Solirubrobacterales	Solirubrobacteraceae	NA	NA
OTU_506	7.20196	0.29047	0.763148	0.380621	0.703485	None	0.999271	Bacteria	Planctomycetes	Planctomycetia	Gemmatales	Gemmataceae	Gemmata	NA
OTU_313	7.17024	0.102925	0.772191	0.133289	0.893965	None	0.999271	Bacteria	Bacteroidetes	Cytophagia	Cytophagales	Cytophagaceae	NA	NA
OTU_350	7.10811	0.344381	0.852545	0.403944	0.686254	None	0.999271	Bacteria	Verrucomicrobia	[Spartobacteria]	[Chthoniobacterales]	[Chthoniobacteraceae]	DA101	NA
OTU_467	7.08943	0.558268	0.772249	0.722912	0.469734	None	0.999271	Bacteria	Actinobacteria	Acidimicrobiia	Acidimicrobiales	EB1017	NA	NA
OTU_1582	7.08897	0.592503	0.788902	0.751047	0.452624	None	0.999271	Bacteria	Actinobacteria	Thermoleophilia	Gaiellales	Gaiellaceae	NA	NA
OTU_68	7.08839	0.368976	0.84363	0.437368	0.661845	None	0.999271	Bacteria	Actinobacteria	Thermoleophilia	Solirubrobacterales	Solirubrobacteraceae	NA	NA
OTU_925	7.08562	-0.418056	0.807198	-0.51791	0.604521	None	0.999271	Bacteria	Firmicutes	Bacilli	Bacillales	Bacillaceae	Bacillus	NA
OTU_536	7.01306	0.223984	0.831134	0.269493	0.787551	None	0.999271	Bacteria	Actinobacteria	Actinobacteria	Actinomycetales	Streptomycetaceae	NA	NA
OTU_1681	6.98081	0.251947	1.82023	0.138415	0.889913	None	0.999271	Bacteria	Actinobacteria	Acidimicrobiia	Acidimicrobiales	C111	NA	NA
OTU_46	6.96636	0.476709	0.864662	0.551324	0.581412	None	0.999271	Bacteria	Actinobacteria	Actinobacteria	Actinomycetales	Nocardioidaceae	Nocardioides	NA
OTU_559	6.91947	-0.0355326	1.02549	-0.0346492	0.972359	None	0.999271	Bacteria	Proteobacteria	Alphaproteobacteria	Rhizobiales	Hyphomicrobiaceae	Pedomicrobium	NA
OTU_470	6.90981	0.22217	0.794372	0.27968	0.779723	None	0.999271	Bacteria	Firmicutes	Bacilli	Bacillales	Planococcaceae	NA	NA
OTU_775	6.88863	-0.320044	0.810937	-0.394659	0.693095	None	0.999271	Bacteria	Verrucomicrobia	[Spartobacteria]	[Chthoniobacterales]	[Chthoniobacteraceae]	DA101	NA
OTU_282	6.86654	0.161737	0.843338	0.191782	0.847913	None	0.999271	Bacteria	Planctomycetes	Planctomycetia	Planctomycetales	Planctomycetaceae	Planctomyces	NA
OTU_1625	6.85926	0.544836	0.942373	0.578153	0.563161	None	0.999271	Bacteria	Acidobacteria	Acidobacteria-6	iii1-15	RB40	NA	NA
OTU_1702	6.78175	0.627099	0.823855	0.761177	0.446552	None	0.999271	Bacteria	Verrucomicrobia	[Spartobacteria]	[Chthoniobacterales]	[Chthoniobacteraceae]	DA101	NA
OTU_653	6.74555	0.151231	0.84099	0.179826	0.85729	None	0.999271	Bacteria	Actinobacteria	Acidimicrobiia	Acidimicrobiales	C111	NA	NA
OTU_625	6.70296	0.71723	0.82126	0.873329	0.382484	None	0.999271	Bacteria	Acidobacteria	Solibacteres	Solibacterales	Solibacteraceae	Candidatus Solibacter	NA
OTU_1167	6.69194	0.85371	0.839711	1.01667	0.309309	None	0.999271	Bacteria	Proteobacteria	Gammaproteobacteria	Xanthomonadales	Sinobacteraceae	Steroidobacter	NA
OTU_614	6.63798	0.241172	0.788874	0.305717	0.75982	None	0.999271	Bacteria	Proteobacteria	Alphaproteobacteria	Rhodospirillales	Acetobacteraceae	NA	NA
OTU_1686	6.63045	1.35423	0.834764	1.62229	0.104741	None	0.999271	Bacteria	Acidobacteria	Acidobacteria-6	iii1-15	RB40	NA	NA
OTU_1768	6.62911	0.261157	0.838701	0.311382	0.75551	None	0.999271	Bacteria	Planctomycetes	Planctomycetia	Gemmatales	Gemmataceae	NA	NA
OTU_273	6.55437	-0.146793	0.881819	-0.166466	0.867791	None	0.999271	Bacteria	Bacteroidetes	[Saprospirae]	[Saprospirales]	Chitinophagaceae	NA	NA
OTU_1450	6.54967	-0.543761	0.80474	-0.675698	0.499233	None	0.999271	Bacteria	Actinobacteria	Actinobacteria	Actinomycetales	Mycobacteriaceae	Mycobacterium	NA
OTU_1019	6.52427	0.0704301	0.802534	0.0877597	0.930068	None	0.999271	Bacteria	Proteobacteria	Alphaproteobacteria	Sphingomonadales	Sphingomonadaceae	Sphingomonas	NA
OTU_105	6.49736	-0.0473547	0.815238	-0.058087	0.953679	None	0.999271	Bacteria	Actinobacteria	Acidimicrobiia	Acidimicrobiales	EB1017	NA	NA
OTU_1174	6.48753	-0.222004	0.867231	-0.255992	0.797957	None	0.999271	Bacteria	Proteobacteria	Alphaproteobacteria	Rhizobiales	Hyphomicrobiaceae	Rhodoplanes	NA
OTU_261	6.30736	0.360763	0.834423	0.43235	0.665487	None	0.999271	Bacteria	Proteobacteria	Betaproteobacteria	Burkholderiales	Comamonadaceae	Hylemonella	NA
OTU_1114	6.30196	-0.273746	0.826634	-0.331157	0.740526	None	0.999271	Bacteria	Actinobacteria	Actinobacteria	Actinomycetales	Intrasporangiaceae	Phycicoccus	NA
OTU_1844	6.2242	-0.45393	0.821673	-0.552446	0.580643	None	0.999271	Bacteria	Firmicutes	Bacilli	Bacillales	Bacillaceae	Bacillus	foraminis
OTU_622	6.22411	-0.17673	0.80694	-0.219012	0.82664	None	0.999271	Bacteria	Actinobacteria	Thermoleophilia	Gaiellales	Gaiellaceae	NA	NA
OTU_355	6.20717	-0.120384	0.873518	-0.137816	0.890386	None	0.999271	Bacteria	Proteobacteria	Deltaproteobacteria	Myxococcales	Cystobacteraceae	NA	NA
OTU_1124	6.20352	0.386058	0.863759	0.446951	0.65491	None	0.999271	Bacteria	Proteobacteria	Betaproteobacteria	Burkholderiales	Comamonadaceae	NA	NA
OTU_178	6.1189	-0.546452	0.829022	-0.659153	0.509797	None	0.999271	Bacteria	Firmicutes	Bacilli	Bacillales	Bacillaceae	Bacillus	NA
OTU_1575	6.10862	0.0373978	0.835464	0.044763	0.964296	None	0.999271	Bacteria	Planctomycetes	Planctomycetia	Pirellulales	Pirellulaceae	A17	NA
OTU_1593	5.93427	-0.198439	0.837088	-0.237059	0.812611	None	0.999271	Bacteria	Nitrospirae	Nitrospira	Nitrospirales	0319-6A21	NA	NA
OTU_397	5.89425	1.10412	0.847635	1.30259	0.192716	None	0.999271	Bacteria	Proteobacteria	Betaproteobacteria	Burkholderiales	Comamonadaceae	Polaromonas	NA
OTU_508	5.89112	0.591446	0.853464	0.692995	0.488313	None	0.999271	Bacteria	Planctomycetes	Planctomycetia	Planctomycetales	Planctomycetaceae	Planctomyces	NA
OTU_1283	5.8856	-0.163243	0.887552	-0.183925	0.854072	None	0.999271	Bacteria	Actinobacteria	Actinobacteria	Actinomycetales	Mycobacteriaceae	Mycobacterium	NA
OTU_875	5.85792	0.232422	0.861412	0.269815	0.787303	None	0.999271	Bacteria	Proteobacteria	Alphaproteobacteria	Rhizobiales	Beijerinckiaceae	NA	NA
OTU_173	5.81559	0.216118	0.865925	0.24958	0.802912	None	0.999271	Bacteria	Acidobacteria	Solibacteres	Solibacterales	Solibacteraceae	Candidatus Solibacter	NA
OTU_322	5.79951	0.0812771	0.9487	0.085672	0.931727	None	0.999271	Bacteria	Actinobacteria	Actinobacteria	Actinomycetales	Streptomycetaceae	Amycolatopsis	coloradensis
OTU_1594	5.77219	-0.368577	0.850597	-0.433316	0.664785	None	0.999271	Bacteria	Acidobacteria	Acidobacteriia	Acidobacteriales	Koribacteraceae	NA	NA
OTU_511	5.73128	-0.605132	0.857922	-0.705346	0.480595	None	0.999271	Bacteria	Actinobacteria	Actinobacteria	Actinomycetales	Streptosporangiaceae	Streptosporangium	pseudovulgare
OTU_297	5.68511	-0.748305	0.873247	-0.856922	0.391488	None	0.999271	Bacteria	Actinobacteria	Actinobacteria	Actinomycetales	Mycobacteriaceae	Mycobacterium	NA
OTU_1061	5.65479	-0.518343	0.88134	-0.588131	0.556445	None	0.999271	Bacteria	Actinobacteria	Actinobacteria	Actinomycetales	Pseudonocardiaceae	Pseudonocardia	NA
OTU_73	5.5782	1.22718	1.07045	1.14642	0.251621	None	0.999271	Bacteria	Bacteroidetes	[Saprospirae]	[Saprospirales]	Chitinophagaceae	NA	NA
OTU_334	5.54511	-0.362393	1.32925	-0.27263	0.785137	None	0.999271	Bacteria	Planctomycetes	Planctomycetia	Planctomycetales	Planctomycetaceae	Planctomyces	NA
OTU_1751	5.47817	-0.330436	0.880167	-0.375424	0.707345	None	0.999271	Bacteria	Acidobacteria	Acidobacteriia	Acidobacteriales	Koribacteraceae	NA	NA
OTU_896	5.40051	0.884915	1.01108	0.875217	0.381456	None	0.999271	Bacteria	Proteobacteria	Gammaproteobacteria	Xanthomonadales	Sinobacteraceae	NA	NA
OTU_471	5.38752	-0.245009	0.862326	-0.284126	0.776314	None	0.999271	Bacteria	Firmicutes	Bacilli	Bacillales	Planococcaceae	NA	NA
OTU_659	5.34434	-0.259334	0.926267	-0.279977	0.779495	None	0.999271	Bacteria	Acidobacteria	Solibacteres	Solibacterales	Solibacteraceae	Candidatus Solibacter	NA
OTU_1465	5.31063	0.958689	0.968846	0.989517	0.32241	None	0.999271	Bacteria	Verrucomicrobia	[Pedosphaerae]	[Pedosphaerales]	Ellin515	NA	NA
OTU_463	5.25061	-0.514949	0.943919	-0.545544	0.585379	None	0.999271	Bacteria	Actinobacteria	Actinobacteria	Actinomycetales	Micrococcaceae	Arthrobacter	NA
OTU_302	5.24577	-0.222914	0.95867	-0.232525	0.81613	None	0.999271	Bacteria	Actinobacteria	Actinobacteria	Actinomycetales	Streptomycetaceae	Streptomyces	NA
OTU_413	5.23616	0.0982917	0.905146	0.108592	0.913526	None	0.999271	Bacteria	Proteobacteria	Alphaproteobacteria	Rhizobiales	Hyphomicrobiaceae	Rhodoplanes	NA
OTU_876	5.1767	0.343636	0.911583	0.376966	0.706199	None	0.999271	Bacteria	Proteobacteria	Alphaproteobacteria	Rhizobiales	Beijerinckiaceae	NA	NA
OTU_787	5.17556	-0.400905	0.916188	-0.43758	0.661691	None	0.999271	Bacteria	Proteobacteria	Betaproteobacteria	Burkholderiales	Comamonadaceae	NA	NA
OTU_437	5.16101	0.376185	1.00162	0.375576	0.707232	None	0.999271	Bacteria	Planctomycetes	Planctomycetia	Pirellulales	Pirellulaceae	NA	NA
OTU_269	5.13259	1.20549	1.01179	1.19145	0.233478	None	0.999271	Bacteria	Planctomycetes	Planctomycetia	Gemmatales	Gemmataceae	NA	NA
OTU_1333	5.0592	0.0865456	0.97824	0.0884707	0.929503	None	0.999271	Bacteria	Proteobacteria	Alphaproteobacteria	Rhodospirillales	Rhodospirillaceae	NA	NA
OTU_359	5.03906	-2.59326	2.58795	-1.00205	0.316318	None	0.999271	Bacteria	Actinobacteria	Thermoleophilia	Solirubrobacterales	Solirubrobacteraceae	NA	NA
OTU_1027	4.99346	-0.0179263	0.92731	-0.0193315	0.984577	None	0.999271	Bacteria	Proteobacteria	Betaproteobacteria	Burkholderiales	Burkholderiaceae	Burkholderia	NA
OTU_745	4.97802	-0.635165	0.895377	-0.709383	0.478087	None	0.999271	Bacteria	Verrucomicrobia	[Spartobacteria]	[Chthoniobacterales]	[Chthoniobacteraceae]	DA101	NA
OTU_487	4.96246	-0.183183	0.914703	-0.200265	0.841274	None	0.999271	Bacteria	Firmicutes	Bacilli	Bacillales	Planococcaceae	Rummeliibacillus	NA
OTU_1185	4.89761	-0.955323	0.956748	-0.998511	0.318031	None	0.999271	Bacteria	Proteobacteria	Alphaproteobacteria	Rhodospirillales	Rhodospirillaceae	NA	NA
OTU_1454	4.89083	-1.54267	0.962316	-1.60308	0.108916	None	0.999271	Bacteria	Proteobacteria	Betaproteobacteria	Nitrosomonadales	Nitrosomonadaceae	Nitrosovibrio	tenuis
OTU_1342	4.88136	0.785514	0.944855	0.831359	0.405771	None	0.999271	Bacteria	Acidobacteria	Solibacteres	Solibacterales	Solibacteraceae	Candidatus Solibacter	NA
OTU_497	4.87622	0.538597	0.942759	0.571298	0.567798	None	0.999271	Bacteria	Acidobacteria	Solibacteres	Solibacterales	Solibacteraceae	Candidatus Solibacter	NA
OTU_1169	4.85114	0.554242	0.906255	0.611574	0.540819	None	0.999271	Bacteria	Actinobacteria	Thermoleophilia	Gaiellales	Gaiellaceae	NA	NA
OTU_1449	4.74763	-4.49024	3.43098	-1.30873	0.190625	None	0.999271	Bacteria	Proteobacteria	Betaproteobacteria	Nitrosomonadales	Nitrosomonadaceae	NA	NA
OTU_307	4.7069	-0.195061	0.923684	-0.211178	0.832749	None	0.999271	Bacteria	Proteobacteria	Betaproteobacteria	A21b	EB1003	NA	NA
OTU_283	4.61729	-0.0286966	0.958278	-0.029946	0.97611	None	0.999271	Bacteria	Actinobacteria	Thermoleophilia	Gaiellales	Gaiellaceae	NA	NA
OTU_1059	4.60445	0.423385	1.00853	0.419805	0.674628	None	0.999271	Bacteria	Actinobacteria	Actinobacteria	Actinomycetales	Streptomycetaceae	Streptomyces	NA
OTU_1357	4.60271	-0.135901	1.08421	-0.125346	0.90025	None	0.999271	Bacteria	Proteobacteria	Alphaproteobacteria	Rhizobiales	Hyphomicrobiaceae	Rhodoplanes	NA
OTU_1218	4.53583	-0.374995	1.09498	-0.342468	0.731998	None	0.999271	Bacteria	Proteobacteria	Gammaproteobacteria	Xanthomonadales	Sinobacteraceae	NA	NA
OTU_1809	4.49909	0.134655	0.977141	0.137805	0.890394	None	0.999271	Bacteria	Actinobacteria	Actinobacteria	Actinomycetales	Micromonosporaceae	NA	NA
OTU_1263	4.48055	-0.622663	0.943597	-0.659883	0.509329	None	0.999271	Bacteria	Bacteroidetes	[Saprospirae]	[Saprospirales]	Chitinophagaceae	NA	NA
OTU_1444	4.44375	0.179688	1.01094	0.177744	0.858924	None	0.999271	Bacteria	Acidobacteria	Acidobacteriia	Acidobacteriales	Koribacteraceae	NA	NA
OTU_122	4.4233	-0.0465699	0.953086	-0.0488623	0.961029	None	0.999271	Bacteria	Proteobacteria	Alphaproteobacteria	Rhizobiales	Hyphomicrobiaceae	Hyphomicrobium	NA
OTU_265	4.39993	0.0664673	0.965954	0.06881	0.945141	None	0.999271	Bacteria	Actinobacteria	Thermoleophilia	Gaiellales	Gaiellaceae	NA	NA
OTU_8	4.35063	0.34433	1.00151	0.343809	0.73099	None	0.999271	Bacteria	Verrucomicrobia	[Pedosphaerae]	[Pedosphaerales]	Ellin515	NA	NA
OTU_472	4.3056	-0.615759	1.0027	-0.614099	0.53915	None	0.999271	Bacteria	Acidobacteria	Acidobacteriia	Acidobacteriales	Koribacteraceae	NA	NA
OTU_228	4.28077	0.468999	1.1014	0.425822	0.670238	None	0.999271	Bacteria	Acidobacteria	Solibacteres	Solibacterales	Solibacteraceae	Candidatus Solibacter	NA
OTU_1068	4.27798	-0.0371877	1.03295	-0.0360016	0.971281	None	0.999271	Bacteria	Actinobacteria	Actinobacteria	Actinomycetales	Mycobacteriaceae	Mycobacterium	arupense
OTU_521	4.27732	-0.869276	1.14098	-0.761868	0.446139	None	0.999271	Bacteria	Proteobacteria	Deltaproteobacteria	Desulfuromonadales	Geobacteraceae	Geobacter	NA
OTU_202	4.27084	-0.158753	0.993133	-0.159851	0.872998	None	0.999271	Bacteria	Firmicutes	Bacilli	Bacillales	Bacillaceae	Bacillus	NA
OTU_1696	4.19996	0.0693192	1.01612	0.0682193	0.945611	None	0.999271	Bacteria	Firmicutes	Bacilli	Bacillales	Planococcaceae	Sporosarcina	NA
OTU_165	4.18825	-0.0159996	1.05861	-0.0151138	0.987941	None	0.999271	Bacteria	Acidobacteria	Solibacteres	Solibacterales	Solibacteraceae	Candidatus Solibacter	NA
OTU_440	4.17914	0.751498	0.993119	0.756705	0.449227	None	0.999271	Bacteria	Proteobacteria	Alphaproteobacteria	Rhizobiales	Hyphomicrobiaceae	Rhodoplanes	NA
OTU_345	4.13373	0.0470799	1.00865	0.0466762	0.962771	None	0.999271	Bacteria	Planctomycetes	Planctomycetia	Planctomycetales	Planctomycetaceae	Planctomyces	NA
OTU_522	4.12882	0.768262	0.978918	0.784807	0.432567	None	0.999271	Bacteria	Proteobacteria	Alphaproteobacteria	Caulobacterales	Caulobacteraceae	Phenylobacterium	NA
OTU_639	4.10409	0.228248	1.00626	0.226828	0.820557	None	0.999271	Bacteria	Chloroflexi	TK10	AKYG885	Dolo_23	NA	NA
OTU_1694	4.10405	-0.268303	0.98074	-0.273572	0.784413	None	0.999271	Bacteria	Firmicutes	Bacilli	Bacillales	Bacillaceae	Bacillus	NA
OTU_53	4.0993	0.461904	1.06572	0.433422	0.664709	None	0.999271	Bacteria	Verrucomicrobia	[Pedosphaerae]	[Pedosphaerales]	Ellin517	NA	NA
OTU_157	4.05906	0.668891	0.988256	0.67684	0.498508	None	0.999271	Bacteria	Acidobacteria	Acidobacteriia	Acidobacteriales	Acidobacteriaceae	Edaphobacter	modestum
OTU_1521	3.98704	-0.434624	1.00902	-0.430739	0.666658	None	0.999271	Bacteria	Acidobacteria	Acidobacteriia	Acidobacteriales	Acidobacteriaceae	NA	NA
OTU_737	3.98118	-0.385605	1.06265	-0.362872	0.7167	None	0.999271	Bacteria	Planctomycetes	Planctomycetia	Pirellulales	Pirellulaceae	NA	NA
OTU_338	3.93788	-0.5668	1.00772	-0.562457	0.573805	None	0.999271	Bacteria	Firmicutes	Bacilli	Bacillales	Bacillaceae	Bacillus	NA
OTU_337	3.92651	-0.412211	1.09729	-0.375665	0.707166	None	0.999271	Bacteria	Acidobacteria	Acidobacteriia	Acidobacteriales	Koribacteraceae	NA	NA
OTU_484	3.90963	-0.256784	1.00691	-0.255021	0.798707	None	0.999271	Bacteria	Firmicutes	Bacilli	Bacillales	Planococcaceae	Sporosarcina	ginsengi
OTU_1317	3.88452	-0.791635	1.03681	-0.763531	0.445146	None	0.999271	Bacteria	Firmicutes	Bacilli	Bacillales	Planococcaceae	Lysinibacillus	massiliensis
OTU_262	3.87315	-0.112074	1.00158	-0.111898	0.910905	None	0.999271	Bacteria	Planctomycetes	Planctomycetia	Gemmatales	Isosphaeraceae	NA	NA
OTU_595	3.84845	-0.425017	1.04066	-0.40841	0.682973	None	0.999271	Bacteria	Verrucomicrobia	[Spartobacteria]	[Chthoniobacterales]	[Chthoniobacteraceae]	DA101	NA
OTU_20	3.78505	0.353313	1.15193	0.306714	0.759061	None	0.999271	Bacteria	Actinobacteria	Actinobacteria	Actinomycetales	Streptomycetaceae	NA	NA
OTU_1356	3.7781	0.989117	1.07095	0.923587	0.355702	None	0.999271	Bacteria	Acidobacteria	Acidobacteriia	Acidobacteriales	Koribacteraceae	Candidatus Koribacter	NA
OTU_917	3.76308	-0.169272	1.08432	-0.156109	0.875947	None	0.999271	Bacteria	Actinobacteria	Thermoleophilia	Solirubrobacterales	Patulibacteraceae	NA	NA
OTU_275	3.75864	0.651856	1.07521	0.606261	0.544342	None	0.999271	Bacteria	Proteobacteria	Betaproteobacteria	Burkholderiales	Comamonadaceae	Leptothrix	NA
OTU_1164	3.74242	-0.449821	1.04614	-0.429982	0.667209	None	0.999271	Bacteria	Firmicutes	Bacilli	Bacillales	Planococcaceae	Sporosarcina	NA
OTU_1707	3.7221	0.00176203	1.04443	0.00168708	0.998654	None	0.999271	Bacteria	Actinobacteria	Actinobacteria	Actinomycetales	Streptomycetaceae	Streptomyces	NA
OTU_124	3.67812	-0.0336972	1.05473	-0.0319487	0.974513	None	0.999271	Bacteria	Firmicutes	Bacilli	Bacillales	Planococcaceae	Solibacillus	NA
OTU_1724	3.64872	1.16117	1.06872	1.0865	0.277258	None	0.999271	Bacteria	Proteobacteria	Alphaproteobacteria	Rhizobiales	Hyphomicrobiaceae	Rhodoplanes	NA
OTU_1365	3.64327	0.138127	1.04011	0.132801	0.894351	None	0.999271	Bacteria	Firmicutes	Bacilli	Bacillales	Planococcaceae	NA	NA
OTU_1676	3.5127	0.330395	1.03623	0.318844	0.749845	None	0.999271	Bacteria	Planctomycetes	Planctomycetia	Planctomycetales	Planctomycetaceae	Planctomyces	NA
OTU_1490	3.50459	-0.145343	1.05322	-0.137998	0.890242	None	0.999271	Bacteria	Nitrospirae	Nitrospira	Nitrospirales	0319-6A21	NA	NA
OTU_1510	3.50068	0.211143	1.1028	0.191461	0.848165	None	0.999271	Bacteria	Proteobacteria	Alphaproteobacteria	Rhizobiales	Bradyrhizobiaceae	Bradyrhizobium	NA
OTU_288	3.48689	-1.28492	1.1092	-1.15841	0.246696	None	0.999271	Bacteria	Actinobacteria	Actinobacteria	Actinomycetales	Nocardioidaceae	NA	NA
OTU_1466	3.47032	0.455985	1.09175	0.417664	0.676192	None	0.999271	Bacteria	Acidobacteria	Solibacteres	Solibacterales	Solibacteraceae	Candidatus Solibacter	NA
OTU_1223	3.45942	0.442254	1.07913	0.409825	0.681934	None	0.999271	Bacteria	Proteobacteria	Alphaproteobacteria	Rhizobiales	Hyphomicrobiaceae	Hyphomicrobium	NA
OTU_486	3.42117	-1.59205	1.12347	-1.41709	0.156457	None	0.999271	Bacteria	Firmicutes	Bacilli	Bacillales	Planococcaceae	Sporosarcina	NA
OTU_1747	3.39659	-0.621986	1.07385	-0.579213	0.562445	None	0.999271	Bacteria	Firmicutes	Bacilli	Bacillales	Bacillaceae	Bacillus	muralis
OTU_144	3.36229	-0.788646	1.23877	-0.636635	0.524363	None	0.999271	Bacteria	Acidobacteria	Acidobacteriia	Acidobacteriales	Koribacteraceae	NA	NA
OTU_513	3.33107	-0.00611777	1.09017	-0.00561176	0.995522	None	0.999271	Bacteria	Chloroflexi	TK10	AKYG885	Dolo_23	NA	NA
OTU_973	3.28861	0.703011	1.14161	0.615805	0.538023	None	0.999271	Bacteria	Proteobacteria	Alphaproteobacteria	Rhizobiales	Hyphomicrobiaceae	Rhodoplanes	NA
OTU_507	3.28516	-0.554929	1.15026	-0.482438	0.629495	None	0.999271	Bacteria	Actinobacteria	Actinobacteria	Actinomycetales	Streptomycetaceae	Streptomyces	lanatus
OTU_238	3.26799	1.05456	1.12414	0.938101	0.348193	None	0.999271	Bacteria	Proteobacteria	Alphaproteobacteria	Rhizobiales	Hyphomicrobiaceae	Rhodoplanes	NA
OTU_381	3.23451	-0.218566	1.12618	-0.194078	0.846115	None	0.999271	Bacteria	Proteobacteria	Alphaproteobacteria	Rhodospirillales	Rhodospirillaceae	NA	NA
OTU_299	3.23026	-0.793182	1.15238	-0.688299	0.491265	None	0.999271	Bacteria	Firmicutes	Bacilli	Bacillales	Bacillaceae	Bacillus	NA
OTU_1313	3.21205	-0.437824	1.12009	-0.390884	0.695883	None	0.999271	Bacteria	Actinobacteria	Thermoleophilia	Gaiellales	Gaiellaceae	NA	NA
OTU_1155	3.1909	-0.121151	1.08411	-0.111752	0.91102	None	0.999271	Bacteria	Acidobacteria	Acidobacteriia	Acidobacteriales	Koribacteraceae	NA	NA
OTU_514	3.17669	-0.853448	1.11287	-0.766885	0.44315	None	0.999271	Bacteria	Firmicutes	Bacilli	Bacillales	Bacillaceae	Bacillus	NA
OTU_1849	3.12594	0.629179	1.19809	0.525153	0.599477	None	0.999271	Bacteria	Proteobacteria	Betaproteobacteria	Burkholderiales	Comamonadaceae	Limnohabitans	NA
OTU_963	3.12418	0.778584	1.29592	0.600797	0.547975	None	0.999271	Bacteria	Proteobacteria	Betaproteobacteria	Burkholderiales	Comamonadaceae	NA	NA
OTU_641	3.11157	1.14196	1.2138	0.940817	0.346799	None	0.999271	Bacteria	Acidobacteria	Acidobacteriia	Acidobacteriales	Koribacteraceae	NA	NA
OTU_147	3.10714	0.280604	1.14364	0.245361	0.806177	None	0.999271	Bacteria	Actinobacteria	Actinobacteria	Actinomycetales	Streptomycetaceae	NA	NA
OTU_1670	3.04524	-0.0631545	1.14345	-0.0552316	0.955954	None	0.999271	Bacteria	Acidobacteria	Solibacteres	Solibacterales	Solibacteraceae	Candidatus Solibacter	NA
OTU_1668	2.99815	-0.557932	1.14594	-0.486876	0.626346	None	0.999271	Bacteria	Acidobacteria	Acidobacteriia	Acidobacteriales	Koribacteraceae	NA	NA
OTU_1005	2.98833	0.280261	1.14505	0.244758	0.806644	None	0.999271	Bacteria	Verrucomicrobia	[Pedosphaerae]	[Pedosphaerales]	Ellin515	NA	NA
OTU_200	2.98098	0.580233	1.27685	0.454426	0.649522	None	0.999271	Bacteria	Actinobacteria	Actinobacteria	Actinomycetales	Micromonosporaceae	Pilimelia	NA
OTU_728	2.96421	0.13072	1.18475	0.110335	0.912144	None	0.999271	Bacteria	Verrucomicrobia	[Spartobacteria]	[Chthoniobacterales]	[Chthoniobacteraceae]	DA101	NA
OTU_79	2.96331	-0.20773	1.2061	-0.172233	0.863254	None	0.999271	Bacteria	Actinobacteria	Actinobacteria	Actinomycetales	Streptomycetaceae	Streptomyces	mirabilis
OTU_476	2.92479	0.258949	1.13023	0.229112	0.818782	None	0.999271	Bacteria	Acidobacteria	Acidobacteriia	Acidobacteriales	Koribacteraceae	NA	NA
OTU_892	2.89448	0.364487	1.17933	0.309063	0.757274	None	0.999271	Bacteria	Verrucomicrobia	Opitutae	Opitutales	Opitutaceae	Opitutus	NA
OTU_134	2.79554	1.08504	1.20832	0.897972	0.3692	None	0.999271	Bacteria	Actinobacteria	Thermoleophilia	Gaiellales	Gaiellaceae	NA	NA
OTU_1178	2.77779	0.34529	1.22682	0.281451	0.778365	None	0.999271	Bacteria	Proteobacteria	Alphaproteobacteria	Rhizobiales	Hyphomicrobiaceae	Rhodoplanes	NA
OTU_1560	2.76433	0.00808385	1.22876	0.00657884	0.994751	None	0.999271	Bacteria	Firmicutes	Bacilli	Bacillales	Bacillaceae	Bacillus	NA
OTU_1426	2.73836	0.257954	1.20035	0.214898	0.829847	None	0.999271	Bacteria	Proteobacteria	Betaproteobacteria	Burkholderiales	Comamonadaceae	NA	NA
OTU_1463	2.73123	-0.875252	1.24086	-0.705357	0.480588	None	0.999271	Bacteria	Actinobacteria	Actinobacteria	Actinomycetales	Pseudonocardiaceae	Pseudonocardia	NA
OTU_1682	2.67127	1.24703	1.22322	1.01947	0.307982	None	0.999271	Bacteria	Acidobacteria	Acidobacteria-6	iii1-15	RB40	NA	NA
OTU_923	2.65975	0.239631	1.23587	0.193896	0.846257	None	0.999271	Bacteria	Verrucomicrobia	[Pedosphaerae]	[Pedosphaerales]	Ellin515	NA	NA
OTU_1379	2.56899	0.0487538	1.2091	0.0403224	0.967836	None	0.999271	Bacteria	Acidobacteria	Solibacteres	Solibacterales	Solibacteraceae	Candidatus Solibacter	NA
OTU_1020	2.55325	0.118269	1.21026	0.097722	0.922153	None	0.999271	Bacteria	Proteobacteria	Deltaproteobacteria	Syntrophobacterales	Syntrophobacteraceae	NA	NA
OTU_71	2.53537	-0.394299	1.23173	-0.320118	0.748879	None	0.999271	Bacteria	Actinobacteria	Thermoleophilia	Solirubrobacterales	Patulibacteraceae	NA	NA
OTU_401	2.50703	-0.826446	1.3751	-0.60101	0.547834	None	0.999271	Bacteria	Verrucomicrobia	[Pedosphaerae]	[Pedosphaerales]	Ellin515	NA	NA
OTU_527	2.49619	0.370805	1.20612	0.307435	0.758512	None	0.999271	Bacteria	Proteobacteria	Deltaproteobacteria	Syntrophobacterales	Syntrophobacteraceae	NA	NA
OTU_1182	2.45927	0.45387	1.23521	0.367442	0.713289	None	0.999271	Bacteria	Actinobacteria	Actinobacteria	Actinomycetales	Nocardioidaceae	Nocardioides	NA
OTU_958	2.44364	-1.2799	1.25727	-1.018	0.308679	None	0.999271	Bacteria	Actinobacteria	Actinobacteria	Actinomycetales	Intrasporangiaceae	NA	NA
OTU_750	2.42809	0.761172	1.35133	0.563275	0.573248	None	0.999271	Bacteria	Proteobacteria	Alphaproteobacteria	Sphingomonadales	Sphingomonadaceae	Novosphingobium	NA
OTU_370	2.41795	-0.328708	1.27752	-0.257302	0.796946	None	0.999271	Bacteria	Proteobacteria	Gammaproteobacteria	Xanthomonadales	Sinobacteraceae	Steroidobacter	NA
OTU_1678	2.41269	0.226895	1.28052	0.17719	0.859359	None	0.999271	Bacteria	Acidobacteria	Acidobacteriia	Acidobacteriales	Koribacteraceae	NA	NA
OTU_899	2.40686	-0.714493	1.23042	-0.58069	0.56145	None	0.999271	Bacteria	Firmicutes	Bacilli	Bacillales	Bacillaceae	Bacillus	NA
OTU_1502	2.38752	0.131903	1.23221	0.107045	0.914753	None	0.999271	Bacteria	Proteobacteria	Alphaproteobacteria	Rhizobiales	Hyphomicrobiaceae	NA	NA
OTU_509	2.38342	0.617312	1.24032	0.497704	0.618693	None	0.999271	Bacteria	Firmicutes	Bacilli	Bacillales	Bacillaceae	Bacillus	NA
OTU_1309	2.38307	0.248096	1.3022	0.19052	0.848901	None	0.999271	Bacteria	Proteobacteria	Betaproteobacteria	Burkholderiales	Burkholderiaceae	Burkholderia	NA
OTU_620	2.34571	-1.52009	1.28119	-1.18647	0.235438	None	0.999271	Bacteria	Verrucomicrobia	[Spartobacteria]	[Chthoniobacterales]	[Chthoniobacteraceae]	DA101	NA
OTU_943	2.34209	-0.739947	1.32494	-0.558477	0.576519	None	0.999271	Bacteria	Firmicutes	Bacilli	Bacillales	Planococcaceae	NA	NA
OTU_1442	2.32429	-0.29711	1.30759	-0.227219	0.820253	None	0.999271	Bacteria	Acidobacteria	Acidobacteriia	Acidobacteriales	Koribacteraceae	NA	NA
OTU_1467	2.32299	-0.816071	1.27335	-0.640885	0.521597	None	0.999271	Bacteria	Proteobacteria	Alphaproteobacteria	Rhizobiales	Methylocystaceae	NA	NA
OTU_821	2.31232	-1.1566	1.49416	-0.774081	0.438883	None	0.999271	Bacteria	Proteobacteria	Alphaproteobacteria	Rhizobiales	Hyphomicrobiaceae	Rhodoplanes	NA
OTU_502	2.28986	-0.479919	1.27807	-0.375503	0.707286	None	0.999271	Bacteria	Actinobacteria	Actinobacteria	Actinomycetales	Streptomycetaceae	Streptomyces	scabrisporus
OTU_1196	2.28919	-0.878263	1.33365	-0.658541	0.510191	None	0.999271	Bacteria	Actinobacteria	Actinobacteria	Actinomycetales	Streptomycetaceae	Streptomyces	NA
OTU_1456	2.28771	-0.0939121	1.33633	-0.0702761	0.943974	None	0.999271	Bacteria	Actinobacteria	Acidimicrobiia	Acidimicrobiales	EB1017	NA	NA
OTU_1371	2.25806	0.281945	1.32453	0.212865	0.831432	None	0.999271	Bacteria	Actinobacteria	Actinobacteria	Actinomycetales	Mycobacteriaceae	Mycobacterium	NA
OTU_56	2.1993	-1.56386	1.36272	-1.14761	0.251131	None	0.999271	Bacteria	Proteobacteria	Alphaproteobacteria	Rhizobiales	Hyphomicrobiaceae	NA	NA
OTU_452	2.19528	-0.379274	1.37475	-0.275886	0.782636	None	0.999271	Bacteria	Proteobacteria	Betaproteobacteria	Burkholderiales	Comamonadaceae	Hylemonella	NA
OTU_388	2.1786	-1.00475	1.29214	-0.777582	0.436816	None	0.999271	Bacteria	Actinobacteria	Actinobacteria	Actinomycetales	Intrasporangiaceae	NA	NA
OTU_941	2.16174	-0.726487	1.69891	-0.42762	0.668927	None	0.999271	Bacteria	Proteobacteria	Gammaproteobacteria	Pseudomonadales	Pseudomonadaceae	Pseudomonas	umsongensis
OTU_349	2.16077	0.332312	1.46834	0.226318	0.820954	None	0.999271	Bacteria	Actinobacteria	Actinobacteria	Actinomycetales	Nocardioidaceae	NA	NA
OTU_693	2.15602	0.672892	1.55097	0.433854	0.664395	None	0.999271	Bacteria	Acidobacteria	Acidobacteriia	Acidobacteriales	Koribacteraceae	Candidatus Koribacter	NA
OTU_485	2.12339	-0.685416	1.46107	-0.469118	0.638985	None	0.999271	Bacteria	Firmicutes	Bacilli	Bacillales	Planococcaceae	Solibacillus	NA
OTU_1484	2.09754	-0.366217	1.30439	-0.280757	0.778897	None	0.999271	Bacteria	Firmicutes	Bacilli	Bacillales	Paenibacillaceae	Ammoniphilus	NA
OTU_1690	2.07455	-0.0649748	1.29101	-0.0503285	0.959861	None	0.999271	Bacteria	Acidobacteria	Solibacteres	Solibacterales	Solibacteraceae	Candidatus Solibacter	NA
OTU_1200	2.0727	-0.161983	1.31867	-0.122838	0.902235	None	0.999271	Bacteria	Planctomycetes	Planctomycetia	Gemmatales	Isosphaeraceae	NA	NA
OTU_1412	2.05989	-0.768097	1.31998	-0.581902	0.560633	None	0.999271	Bacteria	Proteobacteria	Alphaproteobacteria	Sphingomonadales	Sphingomonadaceae	Sphingomonas	NA
OTU_343	2.03198	0.292856	1.61198	0.181675	0.855838	None	0.999271	Bacteria	Acidobacteria	Acidobacteriia	Acidobacteriales	Koribacteraceae	NA	NA
OTU_578	2.03096	-2.24707	1.64675	-1.36455	0.172394	None	0.999271	Bacteria	Proteobacteria	Alphaproteobacteria	Sphingomonadales	Sphingomonadaceae	NA	NA
OTU_1201	2.02264	-0.00293189	1.39615	-0.00209998	0.998324	None	0.999271	Bacteria	Actinobacteria	Thermoleophilia	Gaiellales	Gaiellaceae	NA	NA
OTU_550	2.00576	-0.27568	1.38528	-0.199006	0.842258	None	0.999271	Bacteria	Verrucomicrobia	[Spartobacteria]	[Chthoniobacterales]	[Chthoniobacteraceae]	DA101	NA
OTU_1295	1.99395	0.240303	1.37441	0.174841	0.861205	None	0.999271	Bacteria	Proteobacteria	Alphaproteobacteria	Rhizobiales	Hyphomicrobiaceae	Rhodoplanes	NA
OTU_18	1.98568	0.166329	1.52656	0.108957	0.913237	None	0.999271	Bacteria	Acidobacteria	Solibacteres	Solibacterales	Solibacteraceae	Candidatus Solibacter	NA
OTU_488	1.9823	1.90951	1.48162	1.28879	0.19747	None	0.999271	Bacteria	Proteobacteria	Betaproteobacteria	Burkholderiales	Comamonadaceae	Roseateles	depolymerans
OTU_1078	1.96776	0.0907151	1.37236	0.0661013	0.947297	None	0.999271	Bacteria	Actinobacteria	Actinobacteria	Actinomycetales	Mycobacteriaceae	Mycobacterium	NA
OTU_250	1.96703	0.454787	1.51953	0.299294	0.764716	None	0.999271	Bacteria	Bacteroidetes	[Saprospirae]	[Saprospirales]	Chitinophagaceae	NA	NA
OTU_1274	1.93116	0.924497	1.66525	0.555171	0.578778	None	0.999271	Bacteria	Acidobacteria	Acidobacteriia	Acidobacteriales	Koribacteraceae	NA	NA
OTU_1343	1.92227	-0.0763237	1.35839	-0.0561869	0.955193	None	0.999271	Bacteria	Actinobacteria	Actinobacteria	Actinomycetales	Mycobacteriaceae	Mycobacterium	NA
OTU_533	1.91135	-0.170472	1.55359	-0.109728	0.912625	None	0.999271	Bacteria	Actinobacteria	Actinobacteria	Actinomycetales	Streptomycetaceae	Streptomyces	NA
OTU_662	1.87397	-0.759883	1.53676	-0.49447	0.620975	None	0.999271	Bacteria	Acidobacteria	Solibacteres	Solibacterales	Solibacteraceae	Candidatus Solibacter	NA
OTU_1453	1.85892	-1.39079	1.52743	-0.910544	0.362536	None	0.999271	Bacteria	Actinobacteria	Actinobacteria	Actinomycetales	Mycobacteriaceae	Mycobacterium	NA
OTU_1609	1.83333	0.914507	1.73382	0.527451	0.59788	None	0.999271	Bacteria	Verrucomicrobia	[Pedosphaerae]	[Pedosphaerales]	Ellin515	NA	NA
OTU_1501	1.83122	-0.653174	1.54505	-0.422752	0.672476	None	0.999271	Bacteria	Proteobacteria	Deltaproteobacteria	Syntrophobacterales	Syntrophobacteraceae	NA	NA
OTU_931	1.82598	-0.241492	1.40654	-0.171692	0.863679	None	0.999271	Bacteria	Proteobacteria	Alphaproteobacteria	Rhizobiales	Bradyrhizobiaceae	NA	NA
OTU_140	1.82217	-0.938138	1.40837	-0.666115	0.505338	None	0.999271	Bacteria	Acidobacteria	Acidobacteriia	Acidobacteriales	Koribacteraceae	NA	NA
OTU_1744	1.81446	-1.19881	1.73576	-0.690656	0.489782	None	0.999271	Bacteria	Nitrospirae	Nitrospira	Nitrospirales	Nitrospiraceae	Nitrospira	NA
OTU_278	1.79608	0.698427	1.56503	0.446272	0.655401	None	0.999271	Bacteria	Proteobacteria	Alphaproteobacteria	Rhodospirillales	Rhodospirillaceae	NA	NA
OTU_1056	1.79222	-1.39134	1.42524	-0.97621	0.32896	None	0.999271	Bacteria	Actinobacteria	Actinobacteria	Actinomycetales	Streptomycetaceae	Streptomyces	NA
OTU_391	1.75201	2.12073	1.56444	1.35558	0.175233	None	0.999271	Bacteria	Verrucomicrobia	Opitutae	Opitutales	Opitutaceae	Opitutus	NA
OTU_661	1.73064	0.308679	1.43781	0.214687	0.830011	None	0.999271	Bacteria	Proteobacteria	Betaproteobacteria	A21b	UD5	NA	NA
OTU_28	1.7264	-0.500047	1.45954	-0.342606	0.731895	None	0.999271	Bacteria	Bacteroidetes	Cytophagia	Cytophagales	Cytophagaceae	Adhaeribacter	NA
OTU_740	1.72595	0.222002	1.6267	0.136474	0.891446	None	0.999271	Bacteria	Proteobacteria	Alphaproteobacteria	Rhizobiales	Hyphomicrobiaceae	Rhodoplanes	NA
OTU_266	1.70595	0.162107	1.45941	0.111077	0.911555	None	0.999271	Bacteria	Firmicutes	Bacilli	Bacillales	Bacillaceae	Bacillus	NA
OTU_37	1.69701	0.762206	1.47784	0.515758	0.606024	None	0.999271	Bacteria	Bacteroidetes	[Saprospirae]	[Saprospirales]	Chitinophagaceae	NA	NA
OTU_356	1.67059	-1.14098	1.56537	-0.728891	0.466068	None	0.999271	Bacteria	Firmicutes	Bacilli	Bacillales	Planococcaceae	Lysinibacillus	boronitolerans
OTU_36	1.66333	-0.694346	1.55766	-0.445764	0.655768	None	0.999271	Bacteria	Actinobacteria	Actinobacteria	Actinomycetales	Nocardioidaceae	Nocardioides	NA
OTU_335	1.66146	-0.954633	1.46532	-0.651483	0.514735	None	0.999271	Bacteria	Actinobacteria	Actinobacteria	Actinomycetales	Streptomycetaceae	Streptomyces	NA
OTU_1409	1.6391	-0.264806	1.43677	-0.184307	0.853772	None	0.999271	Bacteria	Firmicutes	Bacilli	Bacillales	Bacillaceae	Bacillus	NA
OTU_1090	1.59454	0.626588	1.52807	0.410052	0.681768	None	0.999271	Bacteria	Actinobacteria	Actinobacteria	Actinomycetales	Frankiaceae	NA	NA
OTU_920	1.59419	-0.174694	1.79459	-0.0973446	0.922453	None	0.999271	Bacteria	Actinobacteria	Actinobacteria	Actinomycetales	Streptomycetaceae	Streptomyces	NA
OTU_176	1.57818	0.322768	1.64193	0.196578	0.844158	None	0.999271	Bacteria	Acidobacteria	[Chloracidobacteria]	RB41	Ellin6075	NA	NA
OTU_1566	1.5743	0.34045	1.50975	0.2255	0.82159	None	0.999271	Bacteria	Bacteroidetes	[Saprospirae]	[Saprospirales]	Chitinophagaceae	NA	NA
OTU_446	1.57032	-1.10389	1.59353	-0.692732	0.488478	None	0.999271	Bacteria	Verrucomicrobia	[Spartobacteria]	[Chthoniobacterales]	[Chthoniobacteraceae]	DA101	NA
OTU_1107	1.52626	1.47009	1.6075	0.914515	0.360446	None	0.999271	Bacteria	Proteobacteria	Alphaproteobacteria	Rhizobiales	Hyphomicrobiaceae	Rhodoplanes	NA
OTU_655	1.52374	-1.05944	1.70404	-0.621724	0.534123	None	0.999271	Bacteria	Verrucomicrobia	[Spartobacteria]	[Chthoniobacterales]	[Chthoniobacteraceae]	DA101	NA
OTU_1705	1.49358	-0.595201	1.70596	-0.348894	0.727169	None	0.999271	Bacteria	Proteobacteria	Betaproteobacteria	Burkholderiales	Comamonadaceae	Methylibium	NA
OTU_1045	1.48721	-1.86163	1.57496	-1.18202	0.237199	None	0.999271	Bacteria	Actinobacteria	Actinobacteria	Actinomycetales	Frankiaceae	NA	NA
OTU_16	1.48314	-1.30693	1.53279	-0.852646	0.393855	None	0.999271	Bacteria	Actinobacteria	Thermoleophilia	Gaiellales	Gaiellaceae	NA	NA
OTU_1086	1.45796	-1.12834	1.55257	-0.726757	0.467375	None	0.999271	Bacteria	Actinobacteria	Actinobacteria	Actinomycetales	Nocardioidaceae	NA	NA
OTU_563	1.4564	-0.0101891	1.68472	-0.00604798	0.995174	None	0.999271	Bacteria	Verrucomicrobia	[Spartobacteria]	[Chthoniobacterales]	[Chthoniobacteraceae]	DA101	NA
OTU_855	1.44677	-0.708008	1.75659	-0.403059	0.686905	None	0.999271	Bacteria	Actinobacteria	Thermoleophilia	Gaiellales	Gaiellaceae	NA	NA
OTU_492	1.438	0.666549	1.59027	0.419142	0.675112	None	0.999271	Bacteria	Acidobacteria	[Chloracidobacteria]	RB41	Ellin6075	NA	NA
OTU_1587	1.4273	0.0750975	1.58085	0.0475046	0.962111	None	0.999271	Bacteria	Actinobacteria	Thermoleophilia	Solirubrobacterales	Patulibacteraceae	NA	NA
OTU_542	1.42249	-0.0302626	1.71289	-0.0176676	0.985904	None	0.999271	Bacteria	Firmicutes	Bacilli	Bacillales	Bacillaceae	Bacillus	NA
OTU_773	1.42045	0.380427	1.66651	0.228277	0.819431	None	0.999271	Bacteria	Nitrospirae	Nitrospira	Nitrospirales	[Leptospirillaceae]	NA	NA
OTU_1215	1.40461	-0.487756	1.53751	-0.317237	0.751064	None	0.999271	Bacteria	Proteobacteria	Alphaproteobacteria	Rhizobiales	Hyphomicrobiaceae	Rhodoplanes	NA
OTU_1773	1.38304	-2.26956	1.74108	-1.30354	0.192391	None	0.999271	Bacteria	Actinobacteria	Actinobacteria	Actinomycetales	Nocardioidaceae	NA	NA
OTU_819	1.37929	-0.296847	1.67924	-0.176775	0.859685	None	0.999271	Bacteria	Acidobacteria	Solibacteres	Solibacterales	Solibacteraceae	Candidatus Solibacter	NA
OTU_216	1.37638	-0.219748	1.5593	-0.140927	0.887928	None	0.999271	Bacteria	Actinobacteria	Actinobacteria	Actinomycetales	Streptomycetaceae	Streptomyces	NA
OTU_871	1.36836	-0.581435	1.56785	-0.370848	0.710751	None	0.999271	Bacteria	Proteobacteria	Alphaproteobacteria	Rhizobiales	Hyphomicrobiaceae	Rhodoplanes	NA
OTU_1053	1.36085	0.0940341	1.73571	0.0541761	0.956795	None	0.999271	Bacteria	Proteobacteria	Alphaproteobacteria	Rhizobiales	Hyphomicrobiaceae	Rhodoplanes	NA
OTU_369	1.33529	-0.262009	1.61135	-0.162602	0.870832	None	0.999271	Bacteria	Firmicutes	Bacilli	Bacillales	Bacillaceae	Bacillus	cereus
OTU_1253	1.33481	-1.20741	1.61405	-0.748064	0.454421	None	0.999271	Bacteria	Firmicutes	Bacilli	Bacillales	Bacillaceae	Bacillus	NA
OTU_1680	1.33065	-1.10458	1.60195	-0.689519	0.490497	None	0.999271	Bacteria	Proteobacteria	Alphaproteobacteria	Rhizobiales	Hyphomicrobiaceae	Rhodoplanes	NA
OTU_29	1.32535	-0.371409	1.59022	-0.233559	0.815328	None	0.999271	Bacteria	Actinobacteria	Actinobacteria	Actinomycetales	Mycobacteriaceae	Mycobacterium	NA
OTU_699	1.31905	-0.757596	1.7547	-0.431753	0.665921	None	0.999271	Bacteria	Proteobacteria	Alphaproteobacteria	Rhizobiales	Bradyrhizobiaceae	NA	NA
OTU_1162	1.3189	0.873212	1.71691	0.508595	0.611036	None	0.999271	Bacteria	Proteobacteria	Betaproteobacteria	Burkholderiales	Comamonadaceae	Rubrivivax	NA
OTU_1580	1.30202	0.434395	1.73546	0.250305	0.802351	None	0.999271	Bacteria	Verrucomicrobia	[Spartobacteria]	[Chthoniobacterales]	[Chthoniobacteraceae]	Candidatus Xiphinematobacter	NA
OTU_148	1.30087	0.483848	1.90052	0.254586	0.799043	None	0.999271	Bacteria	Acidobacteria	Acidobacteria-6	iii1-15	RB40	NA	NA
OTU_481	1.29959	-3.09834	1.90225	-1.62878	0.10336	None	0.999271	Bacteria	Firmicutes	Bacilli	Bacillales	Bacillaceae	Bacillus	NA
OTU_972	1.28769	-1.16666	1.76554	-0.660798	0.508742	None	0.999271	Bacteria	Actinobacteria	Actinobacteria	Actinomycetales	Pseudonocardiaceae	Pseudonocardia	NA
OTU_309	1.28669	-0.43509	1.59806	-0.272261	0.785421	None	0.999271	Bacteria	Proteobacteria	Deltaproteobacteria	Syntrophobacterales	Syntrophobacteraceae	NA	NA
OTU_1764	1.28491	-0.979128	1.7437	-0.561524	0.57444	None	0.999271	Bacteria	Proteobacteria	Alphaproteobacteria	Rhizobiales	Hyphomicrobiaceae	Hyphomicrobium	NA
OTU_1483	1.28407	0.426737	1.7537	0.243335	0.807746	None	0.999271	Bacteria	Proteobacteria	Alphaproteobacteria	Rhodospirillales	Acetobacteraceae	NA	NA
OTU_546	1.26656	-0.948199	1.65243	-0.573822	0.566088	None	0.999271	Bacteria	Firmicutes	Bacilli	Turicibacterales	Turicibacteraceae	Turicibacter	NA
OTU_222	1.2653	-1.03749	1.61063	-0.644152	0.519477	None	0.999271	Bacteria	Proteobacteria	Alphaproteobacteria	Sphingomonadales	Sphingomonadaceae	Sphingomonas	NA
OTU_449	1.25656	-0.85376	1.77328	-0.481457	0.630191	None	0.999271	Bacteria	Firmicutes	Bacilli	Bacillales	Bacillaceae	Bacillus	NA
OTU_5	1.23937	-0.402858	1.76858	-0.227786	0.819813	None	0.999271	Bacteria	Proteobacteria	Alphaproteobacteria	Sphingomonadales	Sphingomonadaceae	Sphingomonas	NA
OTU_1287	1.21837	0.329555	1.6486	0.199901	0.841558	None	0.999271	Bacteria	Actinobacteria	Acidimicrobiia	Acidimicrobiales	C111	NA	NA
OTU_1381	1.20808	-0.708445	1.96471	-0.360585	0.71841	None	0.999271	Bacteria	Nitrospirae	Nitrospira	Nitrospirales	0319-6A21	NA	NA
OTU_453	1.20797	-0.0613935	1.6484	-0.0372443	0.97029	None	0.999271	Bacteria	Verrucomicrobia	[Spartobacteria]	[Chthoniobacterales]	[Chthoniobacteraceae]	DA101	NA
OTU_1261	1.19721	2.95833	2.27588	1.29986	0.193648	None	0.999271	Bacteria	Proteobacteria	Gammaproteobacteria	Pseudomonadales	Pseudomonadaceae	Pseudomonas	NA
OTU_233	1.17385	-0.581219	1.78961	-0.324774	0.745352	None	0.999271	Bacteria	Actinobacteria	Actinobacteria	Actinomycetales	Streptomycetaceae	Streptomyces	NA
OTU_323	1.16586	-0.0535209	1.68125	-0.031834	0.974604	None	0.999271	Bacteria	Proteobacteria	Alphaproteobacteria	Rhizobiales	Methylocystaceae	NA	NA
OTU_976	1.15748	-1.94596	1.85609	-1.04842	0.294446	None	0.999271	Bacteria	Proteobacteria	Betaproteobacteria	Burkholderiales	Comamonadaceae	Methylibium	NA
OTU_1092	1.14072	-2.3309	1.91336	-1.21822	0.223141	None	0.999271	Bacteria	Proteobacteria	Betaproteobacteria	Nitrosomonadales	Nitrosomonadaceae	Nitrosovibrio	tenuis
OTU_333	1.12431	0.794195	1.799	0.441464	0.658877	None	0.999271	Bacteria	Actinobacteria	Actinobacteria	Actinomycetales	Mycobacteriaceae	Mycobacterium	NA
OTU_387	1.10992	0.530941	1.84508	0.28776	0.77353	None	0.999271	Bacteria	Verrucomicrobia	[Spartobacteria]	[Chthoniobacterales]	[Chthoniobacteraceae]	DA101	NA
OTU_1621	1.10822	-0.350365	1.86559	-0.187804	0.85103	None	0.999271	Bacteria	Proteobacteria	Betaproteobacteria	Burkholderiales	Burkholderiaceae	Burkholderia	NA
OTU_314	1.10383	-1.22268	1.87142	-0.653345	0.513534	None	0.999271	Bacteria	Verrucomicrobia	[Spartobacteria]	[Chthoniobacterales]	[Chthoniobacteraceae]	DA101	NA
OTU_494	1.07993	0.856997	1.84843	0.463635	0.642909	None	0.999271	Bacteria	Acidobacteria	[Chloracidobacteria]	RB41	Ellin6075	NA	NA
OTU_804	1.0783	-0.0102902	1.77902	-0.00578422	0.995385	None	0.999271	Bacteria	Proteobacteria	Alphaproteobacteria	Rhizobiales	Hyphomicrobiaceae	Rhodoplanes	NA
OTU_357	1.07047	-0.968298	1.88093	-0.514799	0.606694	None	0.999271	Bacteria	Actinobacteria	Thermoleophilia	Solirubrobacterales	Patulibacteraceae	NA	NA
OTU_207	1.06482	-0.964172	1.73238	-0.556559	0.577829	None	0.999271	Bacteria	Proteobacteria	Alphaproteobacteria	Rhizobiales	Hyphomicrobiaceae	Hyphomicrobium	NA
OTU_1136	1.0523	0.70806	2.06031	0.343667	0.731097	None	0.999271	Bacteria	Verrucomicrobia	[Spartobacteria]	[Chthoniobacterales]	[Chthoniobacteraceae]	DA101	NA
OTU_982	1.04964	-1.33592	1.7451	-0.765524	0.443959	None	0.999271	Bacteria	Proteobacteria	Alphaproteobacteria	Rhodospirillales	Rhodospirillaceae	NA	NA
OTU_732	1.0491	-0.414048	1.89451	-0.218551	0.827	None	0.999271	Bacteria	Verrucomicrobia	[Spartobacteria]	[Chthoniobacterales]	[Chthoniobacteraceae]	DA101	NA
OTU_149	1.04569	-0.313485	1.73285	-0.180907	0.856441	None	0.999271	Bacteria	Firmicutes	Bacilli	Bacillales	Planococcaceae	NA	NA
OTU_882	1.04435	-1.25929	1.78699	-0.704701	0.480996	None	0.999271	Bacteria	Firmicutes	Bacilli	Bacillales	Bacillaceae	Bacillus	foraminis
OTU_268	1.04402	-2.2641	2.10716	-1.07448	0.282608	None	0.999271	Bacteria	Actinobacteria	Actinobacteria	Actinomycetales	Nocardioidaceae	Kribbella	NA
OTU_1719	1.02383	2.72387	2.25976	1.20538	0.228057	None	0.999271	Bacteria	Proteobacteria	Betaproteobacteria	Burkholderiales	Comamonadaceae	Methylibium	NA
OTU_1362	1.01165	-0.0818779	1.90308	-0.0430239	0.965682	None	0.999271	Bacteria	Acidobacteria	Acidobacteriia	Acidobacteriales	Koribacteraceae	NA	NA
OTU_500	1.007	-1.17934	2.0958	-0.562716	0.573628	None	0.999271	Bacteria	Firmicutes	Bacilli	Bacillales	Bacillaceae	Bacillus	NA
OTU_933	1.00576	-0.0286343	1.8036	-0.0158762	0.987333	None	0.999271	Bacteria	Proteobacteria	Alphaproteobacteria	Sphingomonadales	Sphingomonadaceae	Sphingomonas	NA
OTU_756	1.00073	0.635023	1.91421	0.331741	0.740084	None	0.999271	Bacteria	Proteobacteria	Alphaproteobacteria	Rhodospirillales	Rhodospirillaceae	NA	NA
OTU_109	0.994532	-0.103475	1.87259	-0.0552577	0.955933	None	0.999271	Bacteria	Proteobacteria	Deltaproteobacteria	Syntrophobacterales	Syntrophobacteraceae	NA	NA
OTU_657	0.990691	-0.502457	1.78109	-0.282106	0.777862	None	0.999271	Bacteria	Proteobacteria	Alphaproteobacteria	Rhizobiales	Bradyrhizobiaceae	NA	NA
OTU_1641	0.98701	-1.1712	1.95258	-0.599822	0.548625	None	0.999271	Bacteria	Nitrospirae	Nitrospira	Nitrospirales	0319-6A21	NA	NA
OTU_1364	0.984708	-1.72504	2.15268	-0.801345	0.422932	None	0.999271	Bacteria	Proteobacteria	Alphaproteobacteria	Rhizobiales	Hyphomicrobiaceae	Rhodoplanes	NA
OTU_1325	0.980769	-0.461939	1.77783	-0.259833	0.794993	None	0.999271	Bacteria	Verrucomicrobia	[Pedosphaerae]	[Pedosphaerales]	auto67_4W	NA	NA
OTU_1831	0.965626	-0.0026883	2.0689	-0.00129938	0.998963	None	0.999271	Bacteria	Proteobacteria	Alphaproteobacteria	Rhizobiales	Hyphomicrobiaceae	Rhodoplanes	NA
OTU_60	0.955573	-0.742817	2.15102	-0.345333	0.729844	None	0.999271	Bacteria	Proteobacteria	Alphaproteobacteria	Rhizobiales	Rhizobiaceae	NA	NA
OTU_1801	0.952316	0.177601	1.8116	0.0980354	0.921904	None	0.999271	Bacteria	Firmicutes	Bacilli	Bacillales	Bacillaceae	Bacillus	NA
OTU_505	0.933156	1.58632	2.06478	0.768273	0.442325	None	0.999271	Bacteria	Proteobacteria	Deltaproteobacteria	Myxococcales	Haliangiaceae	NA	NA
OTU_1388	0.931026	-0.930419	2.17365	-0.428045	0.668618	None	0.999271	Bacteria	Proteobacteria	Alphaproteobacteria	Sphingomonadales	Sphingomonadaceae	NA	NA
OTU_551	0.918384	-1.63491	2.1944	-0.745035	0.456251	None	0.999271	Bacteria	Acidobacteria	Acidobacteriia	Acidobacteriales	Koribacteraceae	NA	NA
OTU_544	0.907778	-1.2935	2.1596	-0.598952	0.549205	None	0.999271	Bacteria	Actinobacteria	Thermoleophilia	Gaiellales	Gaiellaceae	NA	NA
OTU_404	0.901511	-0.288857	1.84263	-0.156764	0.875431	None	0.999271	Bacteria	Firmicutes	Bacilli	Bacillales	Planococcaceae	NA	NA
OTU_1706	0.896329	-1.90727	2.02405	-0.942304	0.346037	None	0.999271	Bacteria	Proteobacteria	Alphaproteobacteria	Rhizobiales	Hyphomicrobiaceae	Rhodoplanes	NA
OTU_1340	0.888648	-0.399659	1.86937	-0.213793	0.830708	None	0.999271	Bacteria	Firmicutes	Bacilli	Bacillales	Planococcaceae	Lysinibacillus	boronitolerans
OTU_1583	0.887207	-1.26333	1.99378	-0.633639	0.526316	None	0.999271	Bacteria	Verrucomicrobia	[Spartobacteria]	[Chthoniobacterales]	[Chthoniobacteraceae]	DA101	NA
OTU_1411	0.885669	-0.106761	1.97761	-0.0539846	0.956947	None	0.999271	Bacteria	Firmicutes	Bacilli	Bacillales	Bacillaceae	Bacillus	NA
OTU_95	0.876932	1.55379	2.154	0.72135	0.470694	None	0.999271	Bacteria	Verrucomicrobia	Verrucomicrobiae	Verrucomicrobiales	Verrucomicrobiaceae	Luteolibacter	NA
OTU_252	0.867479	-0.533436	1.8804	-0.283682	0.776654	None	0.999271	Bacteria	Proteobacteria	Alphaproteobacteria	Rhizobiales	Hyphomicrobiaceae	Hyphomicrobium	NA
OTU_83	0.855292	0.704458	2.15653	0.326663	0.743923	None	0.999271	Bacteria	Verrucomicrobia	Verrucomicrobiae	Verrucomicrobiales	Verrucomicrobiaceae	Luteolibacter	NA
OTU_344	0.846115	0.270208	2.07193	0.130414	0.896239	None	0.999271	Bacteria	Proteobacteria	Alphaproteobacteria	Rhizobiales	Hyphomicrobiaceae	Hyphomicrobium	NA
OTU_254	0.84249	-0.840205	1.92073	-0.437441	0.661792	None	0.999271	Bacteria	Verrucomicrobia	[Spartobacteria]	[Chthoniobacterales]	[Chthoniobacteraceae]	DA101	NA
OTU_1041	0.841273	0.67753	2.16642	0.312742	0.754476	None	0.999271	Bacteria	Planctomycetes	Planctomycetia	Planctomycetales	Planctomycetaceae	Planctomyces	NA
OTU_967	0.8392	0.253681	2.10365	0.120591	0.904015	None	0.999271	Bacteria	Proteobacteria	Alphaproteobacteria	Rhizobiales	Hyphomicrobiaceae	Rhodoplanes	NA
OTU_767	0.831784	-0.620123	2.05385	-0.301932	0.762704	None	0.999271	Bacteria	Proteobacteria	Alphaproteobacteria	Rhizobiales	Hyphomicrobiaceae	Rhodoplanes	NA
OTU_883	0.817117	-0.147392	2.0403	-0.0722404	0.942411	None	0.999271	Bacteria	Firmicutes	Bacilli	Bacillales	Bacillaceae	Bacillus	NA
OTU_795	0.817015	-2.29942	2.45301	-0.93739	0.348558	None	0.999271	Bacteria	Actinobacteria	Actinobacteria	Actinomycetales	Intrasporangiaceae	NA	NA
OTU_539	0.81424	-1.32821	2.44205	-0.543893	0.586515	None	0.999271	Bacteria	Actinobacteria	Actinobacteria	Actinomycetales	Microbacteriaceae	Clavibacter	NA
OTU_560	0.813285	-1.25854	2.2296	-0.564468	0.572436	None	0.999271	Bacteria	Verrucomicrobia	[Spartobacteria]	[Chthoniobacterales]	[Chthoniobacteraceae]	DA101	NA
OTU_957	0.812456	-0.568491	2.06254	-0.275627	0.782835	None	0.999271	Bacteria	Actinobacteria	Actinobacteria	Actinomycetales	Micrococcaceae	Arthrobacter	NA
OTU_1184	0.800764	1.35432	2.41457	0.560894	0.57487	None	0.999271	Bacteria	Proteobacteria	Deltaproteobacteria	Syntrophobacterales	Syntrophobacteraceae	NA	NA
OTU_1144	0.793757	-1.27574	2.12427	-0.600553	0.548138	None	0.999271	Bacteria	Firmicutes	Bacilli	Bacillales	Bacillaceae	Bacillus	muralis
OTU_1612	0.77684	-1.25743	2.11272	-0.595172	0.551729	None	0.999271	Bacteria	Firmicutes	Bacilli	Bacillales	Bacillaceae	Bacillus	NA
OTU_6	0.773884	-1.94569	2.70951	-0.718096	0.472698	None	0.999271	Bacteria	Nitrospirae	Nitrospira	Nitrospirales	0319-6A21	NA	NA
OTU_543	0.771679	-2.47072	2.53208	-0.975765	0.329181	None	0.999271	Bacteria	Firmicutes	Bacilli	Bacillales	Planococcaceae	Paenisporosarcina	NA
OTU_1035	0.769631	-0.0122454	2.46485	-0.004968	0.996036	None	0.999271	Bacteria	Actinobacteria	Actinobacteria	Actinomycetales	Mycobacteriaceae	Mycobacterium	NA
OTU_80	0.757653	0.0255173	2.11822	0.0120466	0.990388	None	0.999271	Bacteria	Firmicutes	Bacilli	Bacillales	Bacillaceae	Bacillus	NA
OTU_1720	0.757652	-1.76694	2.13283	-0.828448	0.407417	None	0.999271	Bacteria	Nitrospirae	Nitrospira	Nitrospirales	0319-6A21	NA	NA
OTU_878	0.748267	0.0897491	2.69725	0.0332743	0.973456	None	0.999271	Bacteria	Acidobacteria	Acidobacteriia	Acidobacteriales	Koribacteraceae	Candidatus Koribacter	NA
OTU_748	0.743716	-0.606991	2.30844	-0.262944	0.792593	None	0.999271	Bacteria	Proteobacteria	Alphaproteobacteria	Rhizobiales	Bradyrhizobiaceae	NA	NA
OTU_765	0.740748	-0.639612	2.31757	-0.275984	0.782561	None	0.999271	Bacteria	Proteobacteria	Alphaproteobacteria	Rhizobiales	Hyphomicrobiaceae	Hyphomicrobium	NA
OTU_1717	0.740371	-0.486007	2.12746	-0.228445	0.8193	None	0.999271	Bacteria	Actinobacteria	Thermoleophilia	Gaiellales	Gaiellaceae	NA	NA
OTU_1374	0.73694	-0.585732	2.52932	-0.231577	0.816867	None	0.999271	Bacteria	Acidobacteria	Acidobacteriia	Acidobacteriales	Koribacteraceae	Candidatus Koribacter	NA
OTU_98	0.735587	-4.60696	2.96931	-1.55153	0.120775	None	0.999271	Bacteria	Actinobacteria	Actinobacteria	Actinomycetales	Nocardioidaceae	Nocardioides	NA
OTU_881	0.732732	-0.584776	2.13448	-0.273966	0.784111	None	0.999271	Bacteria	Proteobacteria	Alphaproteobacteria	Rhizobiales	Bradyrhizobiaceae	Bradyrhizobium	NA
OTU_1663	0.729867	1.1234	2.2398	0.501564	0.615975	None	0.999271	Bacteria	Verrucomicrobia	[Spartobacteria]	[Chthoniobacterales]	[Chthoniobacteraceae]	Candidatus Xiphinematobacter	NA
OTU_1757	0.725149	-0.982172	2.14776	-0.457301	0.647455	None	0.999271	Bacteria	Proteobacteria	Alphaproteobacteria	Rhizobiales	Hyphomicrobiaceae	Rhodoplanes	NA
OTU_455	0.723445	1.23504	2.25432	0.547853	0.583793	None	0.999271	Bacteria	Firmicutes	Bacilli	Bacillales	Planococcaceae	Lysinibacillus	boronitolerans
OTU_571	0.715472	-2.36684	2.5657	-0.922493	0.356272	None	0.999271	Bacteria	Verrucomicrobia	[Spartobacteria]	[Chthoniobacterales]	[Chthoniobacteraceae]	DA101	NA
OTU_35	0.714887	0.512465	2.32356	0.220552	0.825442	None	0.999271	Bacteria	Actinobacteria	Actinobacteria	Actinomycetales	Streptomycetaceae	Streptomyces	NA
OTU_1644	0.702951	-1.5654	2.35867	-0.663678	0.506896	None	0.999271	Bacteria	Verrucomicrobia	[Spartobacteria]	[Chthoniobacterales]	[Chthoniobacteraceae]	DA101	NA
OTU_1072	0.690484	-0.702647	2.20363	-0.318859	0.749833	None	0.999271	Bacteria	Actinobacteria	Actinobacteria	Actinomycetales	Streptomycetaceae	Kitasatospora	NA
OTU_735	0.688634	-0.28075	2.38725	-0.117604	0.906382	None	0.999271	Bacteria	Verrucomicrobia	[Spartobacteria]	[Chthoniobacterales]	[Chthoniobacteraceae]	DA101	NA
OTU_759	0.686798	-2.13754	2.39039	-0.894219	0.371204	None	0.999271	Bacteria	Acidobacteria	Acidobacteriia	Acidobacteriales	Koribacteraceae	NA	NA
OTU_272	0.67278	-0.173868	2.40031	-0.0724356	0.942255	None	0.999271	Bacteria	Proteobacteria	Betaproteobacteria	Burkholderiales	Comamonadaceae	Rubrivivax	NA
OTU_21	0.666198	0.248208	2.38187	0.104207	0.917005	None	0.999271	Bacteria	Proteobacteria	Betaproteobacteria	Burkholderiales	Burkholderiaceae	Burkholderia	NA
OTU_1701	0.662531	1.07637	2.35023	0.457986	0.646963	None	0.999271	Bacteria	Proteobacteria	Deltaproteobacteria	Syntrophobacterales	Syntrophobacteraceae	NA	NA
OTU_1626	0.662485	-1.16127	2.61677	-0.443781	0.657201	None	0.999271	Bacteria	Actinobacteria	Actinobacteria	Actinomycetales	Streptomycetaceae	NA	NA
OTU_869	0.660437	-1.92816	2.26919	-0.849711	0.395486	None	0.999271	Bacteria	Firmicutes	Bacilli	Bacillales	Planococcaceae	Planococcus	NA
OTU_1132	0.652929	-1.95428	2.45554	-0.795867	0.426109	None	0.999271	Bacteria	Firmicutes	Bacilli	Bacillales	Bacillaceae	Bacillus	NA
OTU_1721	0.642378	-2.60454	2.64222	-0.985739	0.324261	None	0.999271	Bacteria	Acidobacteria	Solibacteres	Solibacterales	Solibacteraceae	Candidatus Solibacter	NA
OTU_180	0.63762	-0.246202	2.2375	-0.110034	0.912382	None	0.999271	Bacteria	Acidobacteria	Acidobacteriia	Acidobacteriales	Koribacteraceae	NA	NA
OTU_1565	0.634063	-1.91085	2.45343	-0.77885	0.436068	None	0.999271	Bacteria	Proteobacteria	Alphaproteobacteria	Rhizobiales	Rhizobiaceae	Agrobacterium	NA
OTU_408	0.626605	-1.06816	2.65266	-0.402673	0.687188	None	0.999271	Bacteria	Proteobacteria	Alphaproteobacteria	Rhizobiales	Hyphomicrobiaceae	Hyphomicrobium	NA
OTU_671	0.624322	-0.868992	2.46764	-0.352156	0.724721	None	0.999271	Bacteria	Verrucomicrobia	[Pedosphaerae]	[Pedosphaerales]	Ellin515	NA	NA
OTU_528	0.618091	-1.45345	2.46291	-0.590136	0.5551	None	0.999271	Bacteria	Verrucomicrobia	[Spartobacteria]	[Chthoniobacterales]	[Chthoniobacteraceae]	DA101	NA
OTU_431	0.614912	-1.13804	2.49322	-0.456454	0.648064	None	0.999271	Bacteria	Firmicutes	Bacilli	Bacillales	Planococcaceae	Sporosarcina	NA
OTU_1018	0.612997	-1.54256	2.69991	-0.571338	0.56777	None	0.999271	Bacteria	Actinobacteria	Actinobacteria	Actinomycetales	Streptomycetaceae	Streptomyces	NA
OTU_1791	0.605979	-0.374849	2.4536	-0.152775	0.878575	None	0.999271	Bacteria	Proteobacteria	Alphaproteobacteria	Sphingomonadales	Sphingomonadaceae	Kaistobacter	NA
OTU_1268	0.599127	-1.05887	2.49995	-0.423558	0.671888	None	0.999271	Bacteria	Acidobacteria	Acidobacteriia	Acidobacteriales	Koribacteraceae	NA	NA
OTU_158	0.598717	-1.72166	2.50797	-0.686475	0.492414	None	0.999271	Bacteria	Actinobacteria	Actinobacteria	Actinomycetales	Microbacteriaceae	NA	NA
OTU_378	0.59649	-2.04622	2.52379	-0.810774	0.417495	None	0.999271	Bacteria	Proteobacteria	Gammaproteobacteria	Pseudomonadales	Moraxellaceae	Acinetobacter	rhizosphaerae
OTU_1754	0.586082	-2.44352	2.55896	-0.954888	0.339635	None	0.999271	Bacteria	Actinobacteria	Actinobacteria	Actinomycetales	Streptomycetaceae	Streptomyces	NA
OTU_1060	0.580561	0.815772	2.67752	0.304674	0.760614	None	0.999271	Bacteria	Proteobacteria	Alphaproteobacteria	Rhizobiales	Rhizobiaceae	Agrobacterium	NA
OTU_1112	0.576518	-2.5923	2.56899	-1.00907	0.31294	None	0.999271	Bacteria	Proteobacteria	Gammaproteobacteria	Xanthomonadales	Sinobacteraceae	Steroidobacter	NA
OTU_890	0.572343	-1.65968	2.38678	-0.695362	0.486829	None	0.999271	Bacteria	Proteobacteria	Alphaproteobacteria	Rhizobiales	Hyphomicrobiaceae	Rhodoplanes	NA
OTU_828	0.559932	-1.14928	2.37295	-0.484325	0.628155	None	0.999271	Bacteria	Proteobacteria	Betaproteobacteria	Burkholderiales	Comamonadaceae	NA	NA
OTU_346	0.55989	-1.15162	2.37295	-0.485312	0.627455	None	0.999271	Bacteria	Verrucomicrobia	[Spartobacteria]	[Chthoniobacterales]	[Chthoniobacteraceae]	DA101	NA
OTU_1843	0.558395	0.650508	2.72285	0.238907	0.811178	None	0.999271	Bacteria	Verrucomicrobia	[Spartobacteria]	[Chthoniobacterales]	[Chthoniobacteraceae]	DA101	NA
OTU_1446	0.553546	-1.99665	2.59035	-0.770804	0.440823	None	0.999271	Bacteria	Proteobacteria	Alphaproteobacteria	Rhizobiales	Hyphomicrobiaceae	Rhodoplanes	NA
OTU_1048	0.55269	-2.42984	3.05488	-0.795396	0.426383	None	0.999271	Bacteria	Actinobacteria	Actinobacteria	Actinomycetales	Streptomycetaceae	Streptomyces	radiopugnans
OTU_416	0.550135	-1.89543	2.79445	-0.678282	0.497593	None	0.999271	Bacteria	Verrucomicrobia	[Pedosphaerae]	[Pedosphaerales]	Ellin515	NA	NA
OTU_942	0.549063	-0.164325	2.79625	-0.0587662	0.953138	None	0.999271	Bacteria	Firmicutes	Bacilli	Bacillales	Bacillaceae	Bacillus	NA
OTU_205	0.548378	-0.227333	2.78551	-0.0816126	0.934955	None	0.999271	Bacteria	Proteobacteria	Alphaproteobacteria	Rhizobiales	Hyphomicrobiaceae	Pedomicrobium	NA
OTU_1433	0.546305	-0.742127	2.58639	-0.286936	0.774162	None	0.999271	Bacteria	Bacteroidetes	[Saprospirae]	[Saprospirales]	Chitinophagaceae	NA	NA
OTU_1337	0.543339	-0.839957	2.78281	-0.301838	0.762775	None	0.999271	Bacteria	Actinobacteria	Actinobacteria	Actinomycetales	Microbacteriaceae	Cryocola	NA
OTU_1058	0.53642	-1.24209	2.81963	-0.440515	0.659564	None	0.999271	Bacteria	Firmicutes	Bacilli	Bacillales	Bacillaceae	Bacillus	NA
OTU_1586	0.533441	-0.750793	2.61017	-0.287641	0.773621	None	0.999271	Bacteria	Proteobacteria	Betaproteobacteria	Burkholderiales	Burkholderiaceae	Burkholderia	NA
OTU_790	0.531027	-0.683249	2.59074	-0.263727	0.79199	None	0.999271	Bacteria	Proteobacteria	Betaproteobacteria	Burkholderiales	Burkholderiaceae	NA	NA
OTU_398	0.52919	-0.867169	2.82242	-0.307243	0.758658	None	0.999271	Bacteria	Actinobacteria	Actinobacteria	Actinomycetales	Intrasporangiaceae	Lapillicoccus	jejuensis
OTU_1349	0.520988	-0.264964	2.84494	-0.0931353	0.925796	None	0.999271	Bacteria	Actinobacteria	Actinobacteria	Actinomycetales	Streptomycetaceae	Streptomyces	NA
OTU_534	0.518526	-3.34947	2.87619	-1.16455	0.244201	None	0.999271	Bacteria	Firmicutes	Bacilli	Bacillales	Planococcaceae	Sporosarcina	NA
OTU_394	0.518164	-0.834588	2.44764	-0.340977	0.733121	None	0.999271	Bacteria	Proteobacteria	Alphaproteobacteria	Rhizobiales	Hyphomicrobiaceae	Devosia	NA
OTU_258	0.509439	-0.771847	2.86042	-0.269837	0.787285	None	0.999271	Bacteria	Actinobacteria	Actinobacteria	Actinomycetales	Streptomycetaceae	Streptomyces	NA
OTU_1091	0.508042	0.440957	3.09679	0.142392	0.886771	None	0.999271	Bacteria	Proteobacteria	Betaproteobacteria	Burkholderiales	Comamonadaceae	Rubrivivax	NA
OTU_1796	0.498976	-1.54677	2.67761	-0.57767	0.563487	None	0.999271	Bacteria	Proteobacteria	Alphaproteobacteria	Rhizobiales	Hyphomicrobiaceae	Rhodoplanes	NA
OTU_926	0.498636	0.398375	3.36879	0.118255	0.905866	None	0.999271	Bacteria	Acidobacteria	Acidobacteriia	Acidobacteriales	Acidobacteriaceae	NA	NA
OTU_1648	0.492255	-2.4152	2.93412	-0.823142	0.410427	None	0.999271	Bacteria	Proteobacteria	Alphaproteobacteria	Rhizobiales	Hyphomicrobiaceae	Hyphomicrobium	NA
OTU_244	0.484939	1.60263	3.17302	0.505081	0.613502	None	0.999271	Bacteria	Proteobacteria	Betaproteobacteria	Burkholderiales	Comamonadaceae	Roseateles	depolymerans
OTU_1307	0.484938	-1.6284	2.70323	-0.602389	0.546915	None	0.999271	Bacteria	Acidobacteria	Acidobacteriia	Acidobacteriales	Koribacteraceae	Candidatus Koribacter	NA
OTU_253	0.482557	-0.980682	2.68997	-0.36457	0.715432	None	0.999271	Bacteria	Bacteroidetes	Sphingobacteriia	Sphingobacteriales	Sphingobacteriaceae	Pedobacter	NA
OTU_1084	0.47743	-1.63158	2.71663	-0.600591	0.548113	None	0.999271	Bacteria	Actinobacteria	Actinobacteria	Actinomycetales	Mycobacteriaceae	Mycobacterium	arupense
OTU_1573	0.47442	-1.68596	2.72336	-0.619072	0.535869	None	0.999271	Bacteria	Firmicutes	Bacilli	Bacillales	Bacillaceae	Bacillus	NA
OTU_336	0.45725	-1.20917	2.77144	-0.436297	0.662621	None	0.999271	Bacteria	Proteobacteria	Alphaproteobacteria	Rhizobiales	Bradyrhizobiaceae	NA	NA
OTU_1188	0.455357	-0.565657	2.75284	-0.205481	0.837196	None	0.999271	Bacteria	Proteobacteria	Gammaproteobacteria	Pseudomonadales	Pseudomonadaceae	Pseudomonas	NA
OTU_1098	0.451037	-2.08135	2.80851	-0.741086	0.458641	None	0.999271	Bacteria	Verrucomicrobia	Opitutae	Opitutales	Opitutaceae	Opitutus	NA
OTU_667	0.450641	-0.487409	2.99329	-0.162834	0.870649	None	0.999271	Bacteria	Acidobacteria	Acidobacteriia	Acidobacteriales	Koribacteraceae	NA	NA
OTU_340	0.448936	-0.492191	2.99429	-0.164377	0.869435	None	0.999271	Bacteria	Proteobacteria	Gammaproteobacteria	Xanthomonadales	Sinobacteraceae	NA	NA
OTU_726	0.448172	0.376222	2.74561	0.137027	0.89101	None	0.999271	Bacteria	Proteobacteria	Alphaproteobacteria	Rhizobiales	Hyphomicrobiaceae	Rhodoplanes	NA
OTU_1439	0.447762	-0.401224	3.27327	-0.122576	0.902443	None	0.999271	Bacteria	Proteobacteria	Alphaproteobacteria	Rhodospirillales	Rhodospirillaceae	NA	NA
OTU_862	0.446773	-1.28443	3.03692	-0.422939	0.67234	None	0.999271	Bacteria	Bacteroidetes	[Saprospirae]	[Saprospirales]	Chitinophagaceae	NA	NA
OTU_129	0.441604	-2.05279	2.82627	-0.726327	0.467638	None	0.999271	Bacteria	Acidobacteria	Acidobacteriia	Acidobacteriales	Koribacteraceae	Candidatus Koribacter	NA
OTU_1071	0.439712	-1.279	2.60943	-0.490147	0.62403	None	0.999271	Bacteria	Proteobacteria	Alphaproteobacteria	Rhizobiales	Phyllobacteriaceae	Aminobacter	NA
OTU_422	0.439588	-0.469545	3.37616	-0.139077	0.88939	None	0.999271	Bacteria	Bacteroidetes	[Saprospirae]	[Saprospirales]	Chitinophagaceae	NA	NA
OTU_402	0.437465	-2.23493	2.83333	-0.788799	0.43023	None	0.999271	Bacteria	Proteobacteria	Alphaproteobacteria	Rhizobiales	Bradyrhizobiaceae	NA	NA
OTU_1239	0.433333	-1.25365	3.33712	-0.375667	0.707164	None	0.999271	Bacteria	Actinobacteria	Thermoleophilia	Gaiellales	Gaiellaceae	NA	NA
OTU_1065	0.430634	0.284139	3.01557	0.0942241	0.924931	None	0.999271	Bacteria	Actinobacteria	Actinobacteria	Actinomycetales	Streptomycetaceae	Streptomyces	NA
OTU_906	0.428742	1.43175	3.31603	0.431767	0.665911	None	0.999271	Bacteria	Firmicutes	Bacilli	Bacillales	Bacillaceae	Bacillus	NA
OTU_1847	0.428065	-1.45535	2.83577	-0.513212	0.607803	None	0.999271	Bacteria	Proteobacteria	Alphaproteobacteria	Rhizobiales	Hyphomicrobiaceae	Rhodoplanes	NA
OTU_788	0.426397	1.43542	3.42229	0.419431	0.674901	None	0.999271	Bacteria	Actinobacteria	Thermoleophilia	Gaiellales	Gaiellaceae	NA	NA
OTU_913	0.423549	0.227271	3.34279	0.0679882	0.945795	None	0.999271	Bacteria	Proteobacteria	Gammaproteobacteria	Xanthomonadales	Sinobacteraceae	NA	NA
OTU_234	0.422938	-2.226	2.86417	-0.777189	0.437047	None	0.999271	Bacteria	Firmicutes	Bacilli	Bacillales	Bacillaceae	Bacillus	foraminis
OTU_698	0.419718	-1.32683	2.84989	-0.465574	0.64152	None	0.999271	Bacteria	Proteobacteria	Alphaproteobacteria	Rhodospirillales	Rhodospirillaceae	NA	NA
OTU_524	0.41674	-0.740371	2.8349	-0.261163	0.793967	None	0.999271	Bacteria	Proteobacteria	Alphaproteobacteria	Rhizobiales	Bradyrhizobiaceae	NA	NA
OTU_315	0.415398	-3.10978	3.10205	-1.00249	0.316106	None	0.999271	Bacteria	Actinobacteria	Actinobacteria	Actinomycetales	Pseudonocardiaceae	Pseudonocardia	NA
OTU_69	0.414624	-1.4062	2.86331	-0.49111	0.623348	None	0.999271	Bacteria	Proteobacteria	Gammaproteobacteria	Xanthomonadales	Xanthomonadaceae	NA	NA
OTU_1021	0.413054	0.213341	3.07523	0.0693741	0.944692	None	0.999271	Bacteria	Proteobacteria	Betaproteobacteria	A21b	EB1003	NA	NA
OTU_1016	0.412377	-2.25293	2.8911	-0.779263	0.435825	None	0.999271	Bacteria	Actinobacteria	Actinobacteria	Actinomycetales	Frankiaceae	Actinomycetales	Ellin122
OTU_1630	0.410807	-0.710196	3.10193	-0.228953	0.818906	None	0.999271	Bacteria	Verrucomicrobia	[Pedosphaerae]	[Pedosphaerales]	Ellin515	NA	NA
OTU_626	0.407251	-3.13598	3.11193	-1.00773	0.313585	None	0.999271	Bacteria	Verrucomicrobia	[Spartobacteria]	[Chthoniobacterales]	[Chthoniobacteraceae]	DA101	NA
OTU_627	0.402493	0.170724	3.10345	0.0550112	0.95613	None	0.999271	Bacteria	Acidobacteria	Solibacteres	Solibacterales	Solibacteraceae	Candidatus Solibacter	NA
OTU_196	0.398451	-0.978891	3.39318	-0.288487	0.772974	None	0.999271	Bacteria	Proteobacteria	Alphaproteobacteria	Rhizobiales	Hyphomicrobiaceae	Rhodoplanes	NA
OTU_328	0.394742	-1.84441	3.42777	-0.538078	0.590523	None	0.999271	Bacteria	Actinobacteria	Actinobacteria	Actinomycetales	Mycobacteriaceae	Mycobacterium	NA
OTU_1737	0.394034	-1.60823	3.1757	-0.506418	0.612563	None	0.999271	Bacteria	Proteobacteria	Alphaproteobacteria	Sphingomonadales	Sphingomonadaceae	NA	NA
OTU_1469	0.377992	-0.933014	3.211	-0.290568	0.771381	None	0.999271	Bacteria	Firmicutes	Bacilli	Bacillales	Bacillaceae	Bacillus	NA
OTU_850	0.377992	-0.933014	3.211	-0.290568	0.771381	None	0.999271	Bacteria	Proteobacteria	Alphaproteobacteria	Rhizobiales	Hyphomicrobiaceae	Pedomicrobium	NA
OTU_96	0.37479	-1.83004	3.2492	-0.563227	0.573281	None	0.999271	Bacteria	Actinobacteria	Actinobacteria	Actinomycetales	Frankiaceae	NA	NA
OTU_1857	0.369398	-1.05053	3.4018	-0.308816	0.757461	None	0.999271	Archaea	Crenarchaeota	Thaumarchaeota	Nitrososphaerales	Nitrososphaeraceae	Candidatus Nitrososphaera	SCA1145
OTU_1110	0.368592	-0.100143	2.95771	-0.0338582	0.97299	None	0.999271	Bacteria	Proteobacteria	Gammaproteobacteria	Pseudomonadales	Pseudomonadaceae	Pseudomonas	NA
OTU_364	0.367119	-2.95312	3.44175	-0.858029	0.390877	None	0.999271	Bacteria	Proteobacteria	Alphaproteobacteria	Rhodospirillales	Rhodospirillaceae	NA	NA
OTU_92	0.363785	-3.92493	3.43779	-1.1417	0.253578	None	0.999271	Bacteria	Actinobacteria	Actinobacteria	Actinomycetales	Nocardioidaceae	Nocardioides	NA
OTU_1820	0.358031	-0.178947	3.24712	-0.0551094	0.956051	None	0.999271	Bacteria	Proteobacteria	Betaproteobacteria	Rhodocyclales	Rhodocyclaceae	NA	NA
OTU_995	0.356955	-1.05183	3.27829	-0.320847	0.748327	None	0.999271	Bacteria	Bacteroidetes	[Saprospirae]	[Saprospirales]	Chitinophagaceae	NA	NA
OTU_1214	0.35371	-1.92431	3.31448	-0.580577	0.561526	None	0.999271	Bacteria	Verrucomicrobia	[Spartobacteria]	[Chthoniobacterales]	[Chthoniobacteraceae]	DA101	NA
OTU_382	0.352815	-1.24019	3.41164	-0.363518	0.716218	None	0.999271	Bacteria	Actinobacteria	Thermoleophilia	Gaiellales	Gaiellaceae	NA	NA
OTU_754	0.347512	-0.229207	3.28261	-0.0698247	0.944333	None	0.999271	Bacteria	Proteobacteria	Alphaproteobacteria	Rhizobiales	Hyphomicrobiaceae	Rhodoplanes	NA
OTU_287	0.345364	-1.85477	3.43737	-0.539589	0.589481	None	0.999271	Bacteria	Proteobacteria	Alphaproteobacteria	Sphingomonadales	Sphingomonadaceae	NA	NA
OTU_4	0.343159	-2.90964	3.4425	-0.84521	0.397994	None	0.999271	Bacteria	Proteobacteria	Alphaproteobacteria	Rhizobiales	Hyphomicrobiaceae	NA	NA
OTU_938	0.341622	-0.143157	3.40028	-0.0421015	0.966418	None	0.999271	Bacteria	Proteobacteria	Alphaproteobacteria	Sphingomonadales	Sphingomonadaceae	NA	NA
OTU_1804	0.340138	-2.00634	3.09912	-0.64739	0.517379	None	0.999271	Bacteria	Firmicutes	Bacilli	Bacillales	Bacillaceae	Bacillus	muralis
OTU_360	0.339972	-1.00745	3.40891	-0.295533	0.767587	None	0.999271	Bacteria	Actinobacteria	Actinobacteria	Actinomycetales	Mycobacteriaceae	Mycobacterium	NA
OTU_567	0.337482	-0.342052	3.40097	-0.100575	0.919888	None	0.999271	Bacteria	Actinobacteria	Actinobacteria	Actinomycetales	Frankiaceae	NA	NA
OTU_1280	0.336951	-0.29095	3.40104	-0.0855473	0.931826	None	0.999271	Bacteria	Firmicutes	Bacilli	Bacillales	Planococcaceae	NA	NA
OTU_711	0.335012	-2.93469	3.35876	-0.873742	0.382259	None	0.999271	Bacteria	Acidobacteria	Acidobacteriia	Acidobacteriales	Koribacteraceae	NA	NA
OTU_1278	0.334561	-0.178457	3.40227	-0.0524522	0.958168	None	0.999271	Bacteria	Acidobacteria	Acidobacteriia	Acidobacteriales	Koribacteraceae	NA	NA
OTU_1556	0.314031	-3.79066	3.43983	-1.10199	0.270465	None	0.999271	Bacteria	Proteobacteria	Alphaproteobacteria	Sphingomonadales	Sphingomonadaceae	NA	NA
OTU_808	0.311686	-0.519298	3.41213	-0.152192	0.879036	None	0.999271	Bacteria	Gemmatimonadetes	Gemmatimonadetes	Gemmatimonadales	Ellin5301	NA	NA
OTU_223	0.310247	-1.98843	3.44376	-0.5774	0.563669	None	0.999271	Bacteria	Proteobacteria	Alphaproteobacteria	Rhizobiales	Bradyrhizobiaceae	NA	NA
OTU_1347	0.308764	-0.349321	3.41264	-0.102361	0.91847	None	0.999271	Bacteria	Verrucomicrobia	[Spartobacteria]	[Chthoniobacterales]	[Chthoniobacteraceae]	DA101	NA
OTU_1538	0.306559	-1.50719	3.43855	-0.438322	0.661153	None	0.999271	Bacteria	Proteobacteria	Deltaproteobacteria	Syntrophobacterales	Syntrophobacteraceae	NA	NA
OTU_960	0.305473	-1.56763	3.43799	-0.455972	0.64841	None	0.999271	Bacteria	Actinobacteria	Actinobacteria	Actinomycetales	Streptomycetaceae	NA	NA
OTU_475	0.305473	-1.56763	3.43799	-0.455972	0.64841	None	0.999271	Bacteria	Firmicutes	Bacilli	Bacillales	Planococcaceae	Sporosarcina	aquimarina
OTU_651	0.303638	-1.39814	3.43823	-0.406645	0.684269	None	0.999271	Bacteria	Proteobacteria	Alphaproteobacteria	Rhizobiales	Hyphomicrobiaceae	Rhodoplanes	NA
OTU_114	0.302551	-1.48549	3.43911	-0.431941	0.665785	None	0.999271	Bacteria	Firmicutes	Bacilli	Bacillales	Bacillaceae	Bacillus	NA
OTU_1079	0.301423	-1.62852	3.44267	-0.473041	0.636184	None	0.999271	Bacteria	Actinobacteria	Actinobacteria	Actinomycetales	Mycobacteriaceae	Mycobacterium	NA
OTU_136	0.300304	-2.70625	3.44636	-0.78525	0.432307	None	0.999271	Bacteria	Proteobacteria	Deltaproteobacteria	Syntrophobacterales	Syntrophobacteraceae	NA	NA
OTU_1368	0.293119	-1.43216	3.44053	-0.416261	0.677219	None	0.999271	Bacteria	Proteobacteria	Alphaproteobacteria	Sphingomonadales	Sphingomonadaceae	Sphingomonas	NA
OTU_1601	0.292853	0.877638	3.44678	0.254625	0.799013	None	0.999271	Bacteria	Proteobacteria	Betaproteobacteria	Burkholderiales	Comamonadaceae	Polaromonas	NA
OTU_1846	0.292033	-1.49586	3.43982	-0.434866	0.66366	None	0.999271	Bacteria	Proteobacteria	Alphaproteobacteria	Rhizobiales	Hyphomicrobiaceae	Rhodoplanes	NA
OTU_587	0.290872	-2.66824	3.44714	-0.774044	0.438905	None	0.999271	Bacteria	Firmicutes	Bacilli	Bacillales	Planococcaceae	Lysinibacillus	boronitolerans
OTU_24	0.28898	-1.66178	3.44634	-0.482187	0.629673	None	0.999271	Bacteria	Firmicutes	Bacilli	Bacillales	Planococcaceae	Lysinibacillus	NA
OTU_1276	0.287726	-0.462156	3.42018	-0.135126	0.892512	None	0.999271	Bacteria	Proteobacteria	Betaproteobacteria	Burkholderiales	Comamonadaceae	NA	NA
OTU_1585	0.287726	-0.462156	3.42018	-0.135126	0.892512	None	0.999271	Bacteria	Proteobacteria	Deltaproteobacteria	Desulfuromonadales	Geobacteraceae	Geobacter	NA
OTU_937	0.285778	-2.6904	3.44668	-0.780576	0.435052	None	0.999271	Bacteria	Firmicutes	Bacilli	Bacillales	Planococcaceae	Sporosarcina	NA
OTU_1197	0.284972	-1.64008	3.4469	-0.475813	0.634207	None	0.999271	Bacteria	Proteobacteria	Alphaproteobacteria	Rhizobiales	Hyphomicrobiaceae	Devosia	NA
OTU_183	0.284649	-2.7277	3.44593	-0.791572	0.42861	None	0.999271	Bacteria	Proteobacteria	Alphaproteobacteria	Sphingomonadales	Sphingomonadaceae	Kaistobacter	NA
OTU_1187	0.283079	-0.630655	3.42337	-0.18422	0.85384	None	0.999271	Bacteria	Acidobacteria	Acidobacteriia	Acidobacteriales	Koribacteraceae	NA	NA
OTU_1383	0.282292	0.829687	3.44935	0.240534	0.809916	None	0.999271	Bacteria	Proteobacteria	Alphaproteobacteria	Rhizobiales	Hyphomicrobiaceae	Rhodoplanes	NA
OTU_1832	0.276568	-0.724992	3.42685	-0.211562	0.832449	None	0.999271	Bacteria	Actinobacteria	Actinobacteria	Actinomycetales	Streptomycetaceae	Streptomyces	NA
OTU_1219	0.276568	-0.724992	3.42685	-0.211562	0.832449	None	0.999271	Bacteria	Bacteroidetes	Flavobacteriia	Flavobacteriales	Flavobacteriaceae	Flavobacterium	NA
OTU_1689	0.275273	0.796324	3.45119	0.230739	0.817518	None	0.999271	Bacteria	Proteobacteria	Alphaproteobacteria	Rhizobiales	Hyphomicrobiaceae	NA	NA
OTU_1286	0.274098	-3.66172	3.44197	-1.06385	0.287399	None	0.999271	Bacteria	Acidobacteria	Acidobacteriia	Acidobacteriales	Acidobacteriaceae	Acidopila	rosea
OTU_477	0.27256	-0.692397	3.428	-0.201983	0.83993	None	0.999271	Bacteria	Verrucomicrobia	[Spartobacteria]	[Chthoniobacterales]	[Chthoniobacteraceae]	DA101	NA
OTU_1488	0.272039	-1.52421	3.44539	-0.442389	0.658207	None	0.999271	Bacteria	Firmicutes	Bacilli	Bacillales	Bacillaceae	Bacillus	foraminis
OTU_406	0.270147	-0.566479	3.42766	-0.165267	0.868734	None	0.999271	Bacteria	Proteobacteria	Betaproteobacteria	Burkholderiales	Comamonadaceae	NA	NA
OTU_961	0.27009	-3.64885	3.44219	-1.06004	0.289127	None	0.999271	Bacteria	Proteobacteria	Alphaproteobacteria	Rhizobiales	Hyphomicrobiaceae	Rhodoplanes	NA
OTU_760	0.268254	0.762298	3.45311	0.220757	0.825282	None	0.999271	Bacteria	Proteobacteria	Betaproteobacteria	Burkholderiales	Comamonadaceae	Variovorax	paradoxus
OTU_936	0.268254	0.762298	3.45311	0.220757	0.825282	None	0.999271	Bacteria	Proteobacteria	Alphaproteobacteria	Rhodospirillales	Acetobacteraceae	NA	NA
OTU_858	0.2679	-1.68701	3.44755	-0.489336	0.624604	None	0.999271	Bacteria	Proteobacteria	Alphaproteobacteria	Rhodospirillales	Rhodospirillaceae	NA	NA
OTU_1266	0.256351	-2.61199	3.44834	-0.757463	0.448773	None	0.999271	Bacteria	Actinobacteria	Actinobacteria	Actinomycetales	Streptomycetaceae	NA	NA
OTU_1118	0.245958	0.605947	3.46251	0.175003	0.861078	None	0.999271	Bacteria	Proteobacteria	Alphaproteobacteria	Rhizobiales	Hyphomicrobiaceae	Rhodoplanes	NA
OTU_569	0.245958	0.605947	3.46251	0.175003	0.861078	None	0.999271	Bacteria	Planctomycetes	Planctomycetia	Pirellulales	Pirellulaceae	A17	NA
OTU_1571	0.240831	-0.914086	3.4537	-0.264669	0.791264	None	0.999271	Bacteria	Proteobacteria	Betaproteobacteria	Burkholderiales	Comamonadaceae	NA	NA
OTU_968	0.240831	-0.914086	3.4537	-0.264669	0.791264	None	0.999271	Bacteria	Firmicutes	Bacilli	Bacillales	Planococcaceae	Lysinibacillus	boronitolerans
OTU_317	0.239745	-1.02988	3.45302	-0.298255	0.765508	None	0.999271	Bacteria	Planctomycetes	Planctomycetia	Pirellulales	Pirellulaceae	NA	NA
OTU_1228	0.239745	-1.02988	3.45302	-0.298255	0.765508	None	0.999271	Bacteria	Acidobacteria	Solibacteres	Solibacterales	Solibacteraceae	Candidatus Solibacter	NA
OTU_1440	0.238939	0.566788	3.46502	0.163574	0.870066	None	0.999271	Bacteria	Bacteroidetes	Cytophagia	Cytophagales	Cytophagaceae	Adhaeribacter	NA
OTU_1240	0.230313	-0.948105	3.45599	-0.274337	0.783826	None	0.999271	Bacteria	Proteobacteria	Alphaproteobacteria	Rhizobiales	Hyphomicrobiaceae	Rhodoplanes	NA
OTU_1256	0.22842	0.509956	3.46879	0.147013	0.883122	None	0.999271	Bacteria	Proteobacteria	Gammaproteobacteria	Pseudomonadales	Moraxellaceae	NA	NA
OTU_952	0.228066	-2.35646	3.45436	-0.682168	0.495133	None	0.999271	Bacteria	Proteobacteria	Gammaproteobacteria	Pseudomonadales	Pseudomonadaceae	Pseudomonas	NA
OTU_198	0.224732	-3.47956	3.44532	-1.00994	0.312526	None	0.999271	Bacteria	Actinobacteria	Actinobacteria	Actinomycetales	Nocardioidaceae	Nocardioides	NA
OTU_1227	0.224058	-2.33476	3.45492	-0.675777	0.499182	None	0.999271	Bacteria	Verrucomicrobia	[Pedosphaerae]	[Pedosphaerales]	Ellin517	NA	NA
OTU_1180	0.222971	-2.38574	3.45362	-0.690796	0.489694	None	0.999271	Bacteria	Proteobacteria	Gammaproteobacteria	Xanthomonadales	Xanthomonadaceae	NA	NA
OTU_554	0.222971	-2.38574	3.45362	-0.690796	0.489694	None	0.999271	Bacteria	Actinobacteria	Actinobacteria	Actinomycetales	Streptomycetaceae	Streptomyces	ahygroscopicus
OTU_316	0.222971	-2.38574	3.45362	-0.690796	0.489694	None	0.999271	Bacteria	Actinobacteria	Actinobacteria	Actinomycetales	Intrasporangiaceae	NA	NA
OTU_664	0.222165	-1.18447	3.46078	-0.342255	0.732159	None	0.999271	Bacteria	Actinobacteria	Actinobacteria	Actinomycetales	Mycobacteriaceae	Mycobacterium	vaccae
OTU_1181	0.219794	-0.958474	3.4567	-0.27728	0.781565	None	0.999271	Bacteria	Proteobacteria	Betaproteobacteria	Burkholderiales	Comamonadaceae	Rubrivivax	NA
OTU_1402	0.219751	-1.04015	3.46083	-0.300549	0.763758	None	0.999271	Bacteria	Acidobacteria	Solibacteres	Solibacterales	Solibacteraceae	Candidatus Solibacter	NA
OTU_954	0.217901	0.451454	3.47282	0.129996	0.896569	None	0.999271	Bacteria	Actinobacteria	Actinobacteria	Actinomycetales	Micrococcaceae	NA	NA
OTU_97	0.217859	0.449161	3.47298	0.12933	0.897096	None	0.999271	Bacteria	Bacteroidetes	[Saprospirae]	[Saprospirales]	Chitinophagaceae	NA	NA
OTU_1800	0.216716	-3.44903	3.44593	-1.0009	0.316875	None	0.999271	Bacteria	Proteobacteria	Alphaproteobacteria	Sphingomonadales	Sphingomonadaceae	Kaistobacter	NA
OTU_331	0.216418	-2.40652	3.4531	-0.696917	0.485855	None	0.999271	Bacteria	Actinobacteria	Actinobacteria	Actinomycetales	Microbacteriaceae	NA	NA
OTU_192	0.215654	-1.21706	3.45964	-0.351789	0.724996	None	0.999271	Bacteria	Proteobacteria	Alphaproteobacteria	Rhizobiales	Hyphomicrobiaceae	Rhodoplanes	NA
OTU_1082	0.215654	-1.21706	3.45964	-0.351789	0.724996	None	0.999271	Bacteria	Actinobacteria	Actinobacteria	Actinomycetales	Mycobacteriaceae	Mycobacterium	NA
OTU_84	0.215654	-1.21706	3.45964	-0.351789	0.724996	None	0.999271	Bacteria	Firmicutes	Bacilli	Bacillales	Planococcaceae	Sporosarcina	NA
OTU_57	0.214359	0.431879	3.4742	0.12431	0.90107	None	0.999271	Bacteria	Proteobacteria	Alphaproteobacteria	Rhizobiales	Rhizobiaceae	Agrobacterium	NA
OTU_174	0.212733	-1.10269	3.46374	-0.318353	0.750217	None	0.999271	Bacteria	Actinobacteria	Actinobacteria	Actinomycetales	Intrasporangiaceae	NA	NA
OTU_145	0.212733	-1.10269	3.46374	-0.318353	0.750217	None	0.999271	Bacteria	Acidobacteria	Solibacteres	Solibacterales	Solibacteraceae	Candidatus Solibacter	NA
OTU_1168	0.212112	-1.19775	3.45873	-0.346298	0.729119	None	0.999271	Bacteria	Proteobacteria	Gammaproteobacteria	Pseudomonadales	Pseudomonadaceae	Pseudomonas	NA
OTU_1258	0.2094	-2.40652	3.4531	-0.696917	0.485855	None	0.999271	Bacteria	Firmicutes	Bacilli	Bacillales	Planococcaceae	Solibacillus	NA
OTU_1679	0.20734	0.38879	3.47731	0.111808	0.910976	None	0.999271	Bacteria	Verrucomicrobia	Opitutae	Opitutales	Opitutaceae	NA	NA
OTU_1623	0.205392	-2.38574	3.45362	-0.690796	0.489694	None	0.999271	Bacteria	Actinobacteria	Actinobacteria	Actinomycetales	Mycobacteriaceae	Mycobacterium	NA
OTU_1232	0.205093	-1.24229	3.46085	-0.358957	0.719627	None	0.999271	Bacteria	Firmicutes	Bacilli	Bacillales	Planococcaceae	Sporosarcina	NA
OTU_733	0.204106	-2.28142	3.45634	-0.660071	0.509209	None	0.999271	Bacteria	Actinobacteria	Actinobacteria	Actinomycetales	Mycobacteriaceae	Mycobacterium	NA
OTU_1519	0.203798	0.368612	3.4788	0.10596	0.915614	None	0.999271	Bacteria	Actinobacteria	Actinobacteria	Actinomycetales	Propionibacteriaceae	Microlunatus	NA
OTU_1600	0.202214	-1.10269	3.46374	-0.318353	0.750217	None	0.999271	Bacteria	Actinobacteria	Acidimicrobiia	Acidimicrobiales	C111	NA	NA
OTU_270	0.201085	-1.2097	3.46198	-0.349424	0.726771	None	0.999271	Bacteria	Verrucomicrobia	[Spartobacteria]	[Chthoniobacterales]	[Chthoniobacteraceae]	DA101	NA
OTU_1513	0.200322	0.344649	3.48059	0.0990201	0.921122	None	0.999271	Bacteria	Actinobacteria	Actinobacteria	Actinomycetales	Streptomycetaceae	Streptomyces	NA
OTU_1496	0.197851	-3.37319	3.44749	-0.978448	0.327853	None	0.999271	Bacteria	Proteobacteria	Alphaproteobacteria	Sphingomonadales	Sphingomonadaceae	Kaistobacter	NA
OTU_55	0.194067	-1.25558	3.46422	-0.362444	0.717021	None	0.999271	Bacteria	Actinobacteria	Actinobacteria	Actinomycetales	Nocardioidaceae	Nocardioides	NA
OTU_1516	0.193545	-2.28142	3.45634	-0.660071	0.509209	None	0.999271	Bacteria	Firmicutes	Bacilli	Bacillales	Staphylococcaceae	NA	NA
OTU_257	0.18976	0.278347	3.48571	0.0798537	0.936354	None	0.999271	Bacteria	Actinobacteria	Acidimicrobiia	Acidimicrobiales	C111	NA	NA
OTU_607	0.18976	0.278347	3.48571	0.0798537	0.936354	None	0.999271	Bacteria	Verrucomicrobia	[Pedosphaerae]	[Pedosphaerales]	Ellin515	NA	NA
OTU_1428	0.184634	-1.17381	3.46718	-0.338548	0.73495	None	0.999271	Bacteria	Proteobacteria	Deltaproteobacteria	Myxococcales	Haliangiaceae	NA	NA
OTU_1170	0.184634	-1.17381	3.46718	-0.338548	0.73495	None	0.999271	Bacteria	Proteobacteria	Alphaproteobacteria	Rhodospirillales	Rhodospirillaceae	NA	NA
OTU_460	0.167506	0.00716433	3.50523	0.00204389	0.998369	None	0.999271	Bacteria	Firmicutes	Bacilli	Bacillales	Planococcaceae	Solibacillus	NA
OTU_304	0.167506	0.00716433	3.50523	0.00204389	0.998369	None	0.999271	Bacteria	Bacteroidetes	[Saprospirae]	[Saprospirales]	Chitinophagaceae	NA	NA
OTU_1588	0.165259	-1.91174	3.46763	-0.55131	0.581421	None	0.999271	Bacteria	Proteobacteria	Betaproteobacteria	Burkholderiales	Burkholderiaceae	Burkholderia	NA
OTU_623	0.165259	-1.91174	3.46763	-0.55131	0.581421	None	0.999271	Bacteria	Bacteroidetes	[Saprospirae]	[Saprospirales]	Chitinophagaceae	NA	NA
OTU_695	0.165259	-1.91174	3.46763	-0.55131	0.581421	None	0.999271	Bacteria	Proteobacteria	Deltaproteobacteria	Myxococcales	Haliangiaceae	NA	NA
OTU_458	0.156988	-0.00320181	3.50593	-0.000913254	0.999271	None	0.999271	Bacteria	Bacteroidetes	[Saprospirae]	[Saprospirales]	Chitinophagaceae	NA	NA
OTU_1217	0.156945	-0.0848775	3.51001	-0.0241816	0.980708	None	0.999271	Bacteria	Verrucomicrobia	[Spartobacteria]	[Chthoniobacterales]	[Chthoniobacteraceae]	DA101	NA
OTU_49	0.154741	-1.91174	3.46763	-0.55131	0.581421	None	0.999271	Bacteria	Actinobacteria	Actinobacteria	Actinomycetales	Nocardioidaceae	NA	NA
OTU_742	0.151819	-1.79737	3.47172	-0.517716	0.604656	None	0.999271	Bacteria	Firmicutes	Bacilli	Bacillales	Planococcaceae	Planococcus	pelagicus
OTU_918	0.150733	-1.87914	3.46877	-0.541733	0.588003	None	0.999271	Bacteria	Proteobacteria	Alphaproteobacteria	Rhizobiales	Hyphomicrobiaceae	Rhodoplanes	NA
OTU_694	0.149927	-0.147422	3.51288	-0.0419661	0.966526	None	0.999271	Bacteria	Proteobacteria	Gammaproteobacteria	Pseudomonadales	Pseudomonadaceae	Pseudomonas	NA
OTU_138	0.148486	-3.12785	3.4531	-0.905811	0.365036	None	0.999271	Bacteria	Firmicutes	Bacilli	Bacillales	Bacillaceae	Bacillus	NA
OTU_868	0.148486	-3.12785	3.4531	-0.905811	0.365036	None	0.999271	Bacteria	Proteobacteria	Alphaproteobacteria	Sphingomonadales	Sphingomonadaceae	Sphingomonas	NA
OTU_1848	0.148486	-3.12785	3.4531	-0.905811	0.365036	None	0.999271	Bacteria	Proteobacteria	Alphaproteobacteria	Sphingomonadales	Sphingomonadaceae	Kaistobacter	NA
OTU_1589	0.146426	-0.0848775	3.51001	-0.0241816	0.980708	None	0.999271	Bacteria	Proteobacteria	Betaproteobacteria	Burkholderiales	Comamonadaceae	NA	NA
OTU_66	0.146426	-0.0848775	3.51001	-0.0241816	0.980708	None	0.999271	Bacteria	Actinobacteria	Actinobacteria	Actinomycetales	Mycobacteriaceae	Mycobacterium	NA
OTU_955	0.146426	-0.0848775	3.51001	-0.0241816	0.980708	None	0.999271	Bacteria	Actinobacteria	Actinobacteria	Actinomycetales	Micrococcaceae	NA	NA
OTU_1541	0.144179	-1.91174	3.46763	-0.55131	0.581421	None	0.999271	Bacteria	Firmicutes	Bacilli	Bacillales	Bacillaceae	Bacillus	NA
OTU_197	0.144179	-1.91174	3.46763	-0.55131	0.581421	None	0.999271	Bacteria	Proteobacteria	Deltaproteobacteria	Syntrophobacterales	Syntrophobacteraceae	NA	NA
OTU_1038	0.144179	-1.91174	3.46763	-0.55131	0.581421	None	0.999271	Bacteria	Proteobacteria	Deltaproteobacteria	Syntrophobacterales	Syntrophobacteraceae	NA	NA
OTU_556	0.1413	-1.79737	3.47172	-0.517716	0.604656	None	0.999271	Bacteria	Firmicutes	Bacilli	Bacillales	Planococcaceae	NA	NA
OTU_1135	0.1413	-1.79737	3.47172	-0.517716	0.604656	None	0.999271	Bacteria	Nitrospirae	Nitrospira	Nitrospirales	0319-6A21	NA	NA
OTU_1581	0.140171	-1.87914	3.46877	-0.541733	0.588003	None	0.999271	Bacteria	Firmicutes	Bacilli	Bacillales	Planococcaceae	Lysinibacillus	boronitolerans
OTU_1506	0.139408	-0.147422	3.51288	-0.0419661	0.966526	None	0.999271	Bacteria	Proteobacteria	Betaproteobacteria	Burkholderiales	Comamonadaceae	Methylibium	NA
OTU_1269	0.139408	-0.147422	3.51288	-0.0419661	0.966526	None	0.999271	Bacteria	Actinobacteria	Actinobacteria	Actinomycetales	Pseudonocardiaceae	Pseudonocardia	NA
OTU_1101	0.139408	-0.147422	3.51288	-0.0419661	0.966526	None	0.999271	Bacteria	Planctomycetes	Planctomycetia	Pirellulales	Pirellulaceae	A17	NA
OTU_1851	0.139053	-3.07779	3.45436	-0.890986	0.372937	None	0.999271	Bacteria	Proteobacteria	Betaproteobacteria	Burkholderiales	Comamonadaceae	NA	NA
OTU_1391	0.139053	-3.07779	3.45436	-0.890986	0.372937	None	0.999271	Bacteria	Actinobacteria	Thermoleophilia	Gaiellales	Gaiellaceae	NA	NA
OTU_501	0.139053	-3.07779	3.45436	-0.890986	0.372937	None	0.999271	Bacteria	Firmicutes	Bacilli	Bacillales	Bacillaceae	Bacillus	thuringiensis
OTU_977	0.137161	-1.91174	3.46763	-0.55131	0.581421	None	0.999271	Bacteria	Proteobacteria	Alphaproteobacteria	Rhizobiales	Hyphomicrobiaceae	Rhodoplanes	NA
OTU_1166	0.135865	-0.128106	3.51198	-0.036477	0.970902	None	0.999271	Bacteria	Firmicutes	Bacilli	Bacillales	Planococcaceae	NA	NA
OTU_951	0.135865	-0.128106	3.51198	-0.036477	0.970902	None	0.999271	Bacteria	Proteobacteria	Alphaproteobacteria	Rhizobiales	Hyphomicrobiaceae	Rhodoplanes	NA
OTU_121	0.135045	-3.05609	3.45492	-0.884561	0.376394	None	0.999271	Bacteria	Firmicutes	Bacilli	Bacillales	Bacillaceae	Bacillus	NA
OTU_1387	0.135045	-3.05609	3.45492	-0.884561	0.376394	None	0.999271	Bacteria	Firmicutes	Bacilli	Bacillales	Planococcaceae	Planomicrobium	NA
OTU_52	0.135045	-3.05609	3.45492	-0.884561	0.376394	None	0.999271	Bacteria	Planctomycetes	Planctomycetia	Planctomycetales	Planctomycetaceae	Planctomyces	NA
OTU_1054	0.135045	-3.05609	3.45492	-0.884561	0.376394	None	0.999271	Bacteria	Proteobacteria	Alphaproteobacteria	Rhizobiales	Hyphomicrobiaceae	Hyphomicrobium	NA
OTU_1231	0.133153	-1.87914	3.46877	-0.541733	0.588003	None	0.999271	Bacteria	Proteobacteria	Alphaproteobacteria	Rhizobiales	Bradyrhizobiaceae	NA	NA
OTU_1553	0.133153	-1.87914	3.46877	-0.541733	0.588003	None	0.999271	Bacteria	Acidobacteria	Solibacteres	Solibacterales	Solibacteraceae	Candidatus Solibacter	NA
OTU_1111	0.128847	-0.172649	3.51406	-0.049131	0.960815	None	0.999271	Bacteria	Acidobacteria	Solibacteres	Solibacterales	Solibacteraceae	Candidatus Solibacter	NA
OTU_777	0.128847	-0.172649	3.51406	-0.049131	0.960815	None	0.999271	Bacteria	Proteobacteria	Alphaproteobacteria	Caulobacterales	Caulobacteraceae	Phenylobacterium	NA
OTU_1030	0.125612	-3.00276	3.45634	-0.868769	0.384974	None	0.999271	Bacteria	Proteobacteria	Betaproteobacteria	Burkholderiales	Comamonadaceae	Hylemonella	NA
OTU_330	0.125612	-3.00276	3.45634	-0.868769	0.384974	None	0.999271	Bacteria	Actinobacteria	Actinobacteria	Actinomycetales	Nocardioidaceae	NA	NA
OTU_1087	0.12372	-1.79737	3.47172	-0.517716	0.604656	None	0.999271	Bacteria	Actinobacteria	Actinobacteria	Actinomycetales	Streptosporangiaceae	Streptosporangium	NA
OTU_1748	0.121828	-0.218534	3.51627	-0.0621494	0.950444	None	0.999271	Bacteria	Actinobacteria	Actinobacteria	Actinomycetales	Streptomycetaceae	Streptomyces	aureofaciens
OTU_1661	0.0890126	-0.842092	3.52075	-0.23918	0.810966	None	0.999271	Bacteria	Proteobacteria	Alphaproteobacteria	Rhizobiales	Hyphomicrobiaceae	Rhodoplanes	NA
OTU_1624	0.0890126	-0.842092	3.52075	-0.23918	0.810966	None	0.999271	Bacteria	Proteobacteria	Betaproteobacteria	Burkholderiales	Comamonadaceae	Rubrivivax	NA
OTU_1817	0.0890126	-0.842092	3.52075	-0.23918	0.810966	None	0.999271	Bacteria	Actinobacteria	Actinobacteria	Actinomycetales	Mycobacteriaceae	Mycobacterium	NA
OTU_30	0.0890126	-0.842092	3.52075	-0.23918	0.810966	None	0.999271	Bacteria	Firmicutes	Bacilli	Bacillales	Bacillaceae	Bacillus	NA
OTU_1815	0.0890126	-0.842092	3.52075	-0.23918	0.810966	None	0.999271	Bacteria	Bacteroidetes	[Saprospirae]	[Saprospirales]	Chitinophagaceae	NA	NA
OTU_1399	0.0890126	-0.842092	3.52075	-0.23918	0.810966	None	0.999271	Bacteria	Verrucomicrobia	[Pedosphaerae]	[Pedosphaerales]	Ellin515	NA	NA
OTU_1761	0.0890126	-0.842092	3.52075	-0.23918	0.810966	None	0.999271	Bacteria	Acidobacteria	Acidobacteria-6	iii1-15	RB40	NA	NA
OTU_1654	0.0784938	-0.842092	3.52075	-0.23918	0.810966	None	0.999271	Bacteria	Proteobacteria	Gammaproteobacteria	Pseudomonadales	Pseudomonadaceae	Pseudomonas	NA
OTU_1150	0.0784938	-0.842092	3.52075	-0.23918	0.810966	None	0.999271	Bacteria	Proteobacteria	Betaproteobacteria	Burkholderiales	Comamonadaceae	Hylemonella	NA
OTU_555	0.0784938	-0.842092	3.52075	-0.23918	0.810966	None	0.999271	Bacteria	Actinobacteria	Thermoleophilia	Gaiellales	Gaiellaceae	NA	NA
OTU_834	0.0784938	-0.842092	3.52075	-0.23918	0.810966	None	0.999271	Bacteria	Planctomycetes	Planctomycetia	Pirellulales	Pirellulaceae	A17	NA
OTU_1385	0.0784938	-0.842092	3.52075	-0.23918	0.810966	None	0.999271	Bacteria	Planctomycetes	Planctomycetia	Pirellulales	Pirellulaceae	A17	NA
OTU_1713	0.0784938	-0.842092	3.52075	-0.23918	0.810966	None	0.999271	Bacteria	Acidobacteria	Acidobacteriia	Acidobacteriales	Koribacteraceae	NA	NA
OTU_1345	0.0784938	-0.842092	3.52075	-0.23918	0.810966	None	0.999271	Bacteria	Acidobacteria	Acidobacteria-6	iii1-15	RB40	NA	NA
OTU_166	0.0784938	-0.842092	3.52075	-0.23918	0.810966	None	0.999271	Bacteria	Proteobacteria	Alphaproteobacteria	Rhodospirillales	Acetobacteraceae	NA	NA
OTU_1327	0.0784938	-0.842092	3.52075	-0.23918	0.810966	None	0.999271	Bacteria	Proteobacteria	Alphaproteobacteria	Rhizobiales	Hyphomicrobiaceae	Devosia	NA
OTU_1529	0.0784938	-0.842092	3.52075	-0.23918	0.810966	None	0.999271	Bacteria	Proteobacteria	Alphaproteobacteria	Rhizobiales	Phyllobacteriaceae	NA	NA
OTU_1561	0.0784938	-0.842092	3.52075	-0.23918	0.810966	None	0.999271	Bacteria	Proteobacteria	Alphaproteobacteria	Rhizobiales	Hyphomicrobiaceae	Rhodoplanes	NA
OTU_284	0.0762468	-2.63307	3.46763	-0.759328	0.447657	None	0.999271	Bacteria	Actinobacteria	Actinobacteria	Actinomycetales	Mycobacteriaceae	Mycobacterium	llatzerense
OTU_1766	0.0762468	-2.63307	3.46763	-0.759328	0.447657	None	0.999271	Bacteria	Firmicutes	Bacilli	Bacillales	Bacillaceae	Bacillus	horikoshii
OTU_592	0.0762468	-2.63307	3.46763	-0.759328	0.447657	None	0.999271	Bacteria	Bacteroidetes	[Saprospirae]	[Saprospirales]	Chitinophagaceae	NA	NA
OTU_415	0.0762468	-2.63307	3.46763	-0.759328	0.447657	None	0.999271	Bacteria	Nitrospirae	Nitrospira	Nitrospirales	0319-6A21	NA	NA
OTU_214	0.0762468	-2.63307	3.46763	-0.759328	0.447657	None	0.999271	Bacteria	Verrucomicrobia	[Spartobacteria]	[Chthoniobacterales]	[Chthoniobacteraceae]	DA101	NA
OTU_813	0.0762468	-2.63307	3.46763	-0.759328	0.447657	None	0.999271	Bacteria	Verrucomicrobia	[Spartobacteria]	[Chthoniobacterales]	[Chthoniobacteraceae]	DA101	NA
OTU_10	0.0762468	-2.63307	3.46763	-0.759328	0.447657	None	0.999271	Bacteria	Acidobacteria	Acidobacteriia	Acidobacteriales	Koribacteraceae	NA	NA
OTU_866	0.0762468	-2.63307	3.46763	-0.759328	0.447657	None	0.999271	Bacteria	Proteobacteria	Alphaproteobacteria	Sphingomonadales	Sphingomonadaceae	Sphingomonas	NA
OTU_1316	0.0762468	-2.63307	3.46763	-0.759328	0.447657	None	0.999271	Bacteria	Proteobacteria	Alphaproteobacteria	Sphingomonadales	Sphingomonadaceae	Kaistobacter	NA
OTU_380	0.0762468	-2.63307	3.46763	-0.759328	0.447657	None	0.999271	Bacteria	Proteobacteria	Alphaproteobacteria	Rhizobiales	Hyphomicrobiaceae	Rhodoplanes	NA
OTU_1723	0.0722388	-2.60047	3.46877	-0.749683	0.453446	None	0.999271	Bacteria	Actinobacteria	Actinobacteria	Actinomycetales	Micrococcaceae	Microbispora	rosea
OTU_950	0.0722388	-2.60047	3.46877	-0.749683	0.453446	None	0.999271	Bacteria	Actinobacteria	Actinobacteria	Actinomycetales	Micrococcaceae	Arthrobacter	NA
OTU_1192	0.0722388	-2.60047	3.46877	-0.749683	0.453446	None	0.999271	Bacteria	Firmicutes	Bacilli	Bacillales	Planococcaceae	NA	NA
OTU_680	0.0722388	-2.60047	3.46877	-0.749683	0.453446	None	0.999271	Bacteria	Firmicutes	Bacilli	Bacillales	Bacillaceae	Bacillus	NA
OTU_300	0.0722388	-2.60047	3.46877	-0.749683	0.453446	None	0.999271	Bacteria	Verrucomicrobia	[Spartobacteria]	[Chthoniobacterales]	[Chthoniobacteraceae]	DA101	NA
OTU_291	0.0722388	-2.60047	3.46877	-0.749683	0.453446	None	0.999271	Bacteria	Verrucomicrobia	[Spartobacteria]	[Chthoniobacterales]	[Chthoniobacteraceae]	DA101	NA
OTU_1109	0.0722388	-2.60047	3.46877	-0.749683	0.453446	None	0.999271	Bacteria	Acidobacteria	Acidobacteriia	Acidobacteriales	Koribacteraceae	Candidatus Koribacter	NA
OTU_715	0.0679326	-0.842092	3.52075	-0.23918	0.810966	None	0.999271	Bacteria	Proteobacteria	Alphaproteobacteria	Rhizobiales	Hyphomicrobiaceae	Rhodoplanes	NA
OTU_1618	0.0679326	-0.842092	3.52075	-0.23918	0.810966	None	0.999271	Bacteria	Proteobacteria	Gammaproteobacteria	Pseudomonadales	Moraxellaceae	Acinetobacter	NA
OTU_1772	0.0679326	-0.842092	3.52075	-0.23918	0.810966	None	0.999271	Bacteria	Actinobacteria	Actinobacteria	Actinomycetales	Pseudonocardiaceae	Pseudonocardia	NA
OTU_1015	0.0679326	-0.842092	3.52075	-0.23918	0.810966	None	0.999271	Bacteria	Firmicutes	Bacilli	Bacillales	Planococcaceae	NA	NA
OTU_1833	0.0679326	-0.842092	3.52075	-0.23918	0.810966	None	0.999271	Bacteria	Acidobacteria	Acidobacteriia	Acidobacteriales	Koribacteraceae	NA	NA
OTU_783	0.0679326	-0.842092	3.52075	-0.23918	0.810966	None	0.999271	Bacteria	Acidobacteria	[Chloracidobacteria]	RB41	Ellin6075	NA	NA
OTU_874	0.0628062	-2.5187	3.47172	-0.725489	0.468152	None	0.999271	Bacteria	Proteobacteria	Gammaproteobacteria	Enterobacteriales	Enterobacteriaceae	Erwinia	dispersa
OTU_247	0.0628062	-2.5187	3.47172	-0.725489	0.468152	None	0.999271	Bacteria	Proteobacteria	Betaproteobacteria	Burkholderiales	Comamonadaceae	Hylemonella	NA
OTU_1029	0.0628062	-2.5187	3.47172	-0.725489	0.468152	None	0.999271	Bacteria	Actinobacteria	Actinobacteria	Actinomycetales	Nocardioidaceae	Nocardioides	NA
OTU_456	0.0628062	-2.5187	3.47172	-0.725489	0.468152	None	0.999271	Bacteria	Actinobacteria	Actinobacteria	Actinomycetales	Nocardioidaceae	NA	NA
OTU_115	0.0628062	-2.5187	3.47172	-0.725489	0.468152	None	0.999271	Bacteria	Actinobacteria	Actinobacteria	Actinomycetales	Pseudonocardiaceae	Pseudonocardia	NA
OTU_1070	0.0628062	-2.5187	3.47172	-0.725489	0.468152	None	0.999271	Bacteria	Actinobacteria	Actinobacteria	Actinomycetales	Microbacteriaceae	Salinibacterium	NA
OTU_1198	0.0628062	-2.5187	3.47172	-0.725489	0.468152	None	0.999271	Bacteria	Actinobacteria	Actinobacteria	Actinomycetales	Intrasporangiaceae	Terracoccus	NA
OTU_1640	0.0628062	-2.5187	3.47172	-0.725489	0.468152	None	0.999271	Bacteria	Actinobacteria	Thermoleophilia	Gaiellales	Gaiellaceae	NA	NA
OTU_1417	0.0628062	-2.5187	3.47172	-0.725489	0.468152	None	0.999271	Bacteria	Firmicutes	Bacilli	Bacillales	Planococcaceae	NA	NA
OTU_1806	0.0628062	-2.5187	3.47172	-0.725489	0.468152	None	0.999271	Bacteria	Firmicutes	Bacilli	Bacillales	Bacillaceae	Bacillus	muralis
OTU_152	0.0628062	-2.5187	3.47172	-0.725489	0.468152	None	0.999271	Bacteria	Proteobacteria	Alphaproteobacteria	Rhizobiales	Hyphomicrobiaceae	Devosia	NA
OTU_1631	0.0628062	-2.5187	3.47172	-0.725489	0.468152	None	0.999271	Bacteria	Proteobacteria	Alphaproteobacteria	Rhizobiales	Beijerinckiaceae	NA	NA
OTU_743	0.0628062	-2.5187	3.47172	-0.725489	0.468152	None	0.999271	Bacteria	Proteobacteria	Alphaproteobacteria	Rhizobiales	Hyphomicrobiaceae	Rhodoplanes	NA
OTU_852	0.0609139	-0.842092	3.52075	-0.23918	0.810966	None	0.999271	Bacteria	Proteobacteria	Gammaproteobacteria	Pseudomonadales	Pseudomonadaceae	Pseudomonas	NA
OTU_88	0.0609139	-0.842092	3.52075	-0.23918	0.810966	None	0.999271	Bacteria	Actinobacteria	Acidimicrobiia	Acidimicrobiales	C111	NA	NA
OTU_632	0.0609139	-0.842092	3.52075	-0.23918	0.810966	None	0.999271	Bacteria	Actinobacteria	Actinobacteria	Actinomycetales	Frankiaceae	NA	NA
OTU_162	0.0609139	-0.842092	3.52075	-0.23918	0.810966	None	0.999271	Bacteria	Actinobacteria	Actinobacteria	Actinomycetales	Streptomycetaceae	Streptomyces	NA
OTU_1303	0.0609139	-0.842092	3.52075	-0.23918	0.810966	None	0.999271	Bacteria	Actinobacteria	Actinobacteria	Actinomycetales	Streptomycetaceae	Streptomyces	purpeofuscus
OTU_1789	0.0609139	-0.842092	3.52075	-0.23918	0.810966	None	0.999271	Bacteria	Bacteroidetes	[Saprospirae]	[Saprospirales]	Chitinophagaceae	NA	NA
OTU_1570	0.0609139	-0.842092	3.52075	-0.23918	0.810966	None	0.999271	Bacteria	Nitrospirae	Nitrospira	Nitrospirales	0319-6A21	NA	NA
OTU_225	0.0609139	-0.842092	3.52075	-0.23918	0.810966	None	0.999271	Bacteria	Verrucomicrobia	[Spartobacteria]	[Chthoniobacterales]	[Chthoniobacteraceae]	Candidatus Xiphinematobacter	NA
OTU_576	0.0609139	-0.842092	3.52075	-0.23918	0.810966	None	0.999271	Bacteria	Proteobacteria	Deltaproteobacteria	Syntrophobacterales	Syntrophobacteraceae	NA	NA
OTU_903	0.0609139	-0.842092	3.52075	-0.23918	0.810966	None	0.999271	Bacteria	Acidobacteria	Solibacteres	Solibacterales	Solibacteraceae	Candidatus Solibacter	NA
OTU_1221	0.0609139	-0.842092	3.52075	-0.23918	0.810966	None	0.999271	Bacteria	Acidobacteria	Solibacteres	Solibacterales	Solibacteraceae	Candidatus Solibacter	NA
OTU_1642	0.0609139	-0.842092	3.52075	-0.23918	0.810966	None	0.999271	Bacteria	Acidobacteria	Solibacteres	Solibacterales	Solibacteraceae	Candidatus Solibacter	NA
OTU_1492	0.0609139	-0.842092	3.52075	-0.23918	0.810966	None	0.999271	Bacteria	Proteobacteria	Alphaproteobacteria	Rhodospirillales	Rhodospirillaceae	NA	NA
OTU_212	0.0609139	-0.842092	3.52075	-0.23918	0.810966	None	0.999271	Bacteria	Proteobacteria	Alphaproteobacteria	Sphingomonadales	Sphingomonadaceae	Sphingomonas	NA
Prokaryotes - 10 year-old DESeq2 data
OTU_ID	baseMean	log2FoldChange	lfcSE	stat	pvalue	padj	indication	Kingdom	Phylum	Class	Order	Family	Genus	Species
OTU_913	5.54574	-3.39007	1.42337	-2.38171	0.0172324	0.0484845	Blackout	Bacteria	Proteobacteria	Gammaproteobacteria	Xanthomonadales	Sinobacteraceae	NA	NA
OTU_1484	4.96263	-3.25361	1.35988	-2.39257	0.0167308	0.0476791	Blackout	Bacteria	Firmicutes	Bacilli	Bacillales	Paenibacillaceae	Ammoniphilus	NA
OTU_472	10.555	-1.71025	0.714173	-2.39472	0.016633	0.0476047	Blackout	Bacteria	Acidobacteria	Acidobacteriia	Acidobacteriales	Koribacteraceae	NA	NA
OTU_870	2.22605	-4.60006	1.85529	-2.47943	0.0131591	0.039328	Blackout	Bacteria	Proteobacteria	Gammaproteobacteria	Xanthomonadales	Xanthomonadaceae	Rhodanobacter	NA
OTU_647	25.1983	-1.60699	0.639664	-2.51225	0.0119965	0.0363729	Blackout	Bacteria	Acidobacteria	Solibacteres	Solibacterales	Solibacteraceae	Candidatus Solibacter	NA
OTU_514	8.04375	-2.15146	0.843176	-2.55161	0.0107226	0.0328102	Blackout	Bacteria	Firmicutes	Bacilli	Bacillales	Bacillaceae	Bacillus	NA
OTU_795	3.37831	-4.16123	1.60411	-2.5941	0.00948385	0.0294265	Blackout	Bacteria	Actinobacteria	Actinobacteria	Actinomycetales	Intrasporangiaceae	NA	NA
OTU_140	3.45231	-4.2102	1.59789	-2.63485	0.00841737	0.0268169	Blackout	Bacteria	Acidobacteria	Acidobacteriia	Acidobacteriales	Koribacteraceae	NA	NA
OTU_1521	9.61153	-3.0489	1.15756	-2.63391	0.00844085	0.0268169	Blackout	Bacteria	Acidobacteria	Acidobacteriia	Acidobacteriales	Acidobacteriaceae	NA	NA
OTU_1024	62.7782	-0.910884	0.344085	-2.64726	0.00811467	0.026156	Blackout	Bacteria	Verrucomicrobia	[Spartobacteria]	[Chthoniobacterales]	[Chthoniobacteraceae]	DA101	NA
OTU_1366	31.3832	-1.42986	0.537051	-2.66243	0.00775776	0.0251276	Blackout	Bacteria	Proteobacteria	Gammaproteobacteria	Xanthomonadales	Xanthomonadaceae	Dokdonella	NA
OTU_1791	2.80522	-4.92817	1.8486	-2.66589	0.00767858	0.024993	Blackout	Bacteria	Proteobacteria	Alphaproteobacteria	Sphingomonadales	Sphingomonadaceae	Kaistobacter	NA
OTU_1533	99.6048	-0.896481	0.335914	-2.66878	0.00761279	0.0249009	Blackout	Bacteria	Proteobacteria	Alphaproteobacteria	Rhizobiales	Bradyrhizobiaceae	NA	NA
OTU_471	10.1412	-2.01228	0.751963	-2.67604	0.00744984	0.0244886	Blackout	Bacteria	Firmicutes	Bacilli	Bacillales	Planococcaceae	NA	NA
OTU_1737	6.11933	-3.08629	1.1471	-2.69052	0.00713405	0.023685	Blackout	Bacteria	Proteobacteria	Alphaproteobacteria	Sphingomonadales	Sphingomonadaceae	NA	NA
OTU_1692	16.6079	-1.68938	0.618223	-2.73264	0.00628294	0.0212099	Blackout	Bacteria	Bacteroidetes	[Saprospirae]	[Saprospirales]	Chitinophagaceae	NA	NA
OTU_320	24.178	-1.42252	0.520269	-2.73421	0.00625305	0.0212099	Blackout	Bacteria	Verrucomicrobia	[Pedosphaerae]	[Pedosphaerales]	Ellin515	NA	NA
OTU_1714	17.1353	-1.51964	0.55222	-2.75188	0.00592549	0.0202811	Blackout	Bacteria	Firmicutes	Bacilli	Bacillales	Planococcaceae	Sporosarcina	NA
OTU_1627	3.90241	-4.37768	1.58752	-2.75756	0.00582353	0.0200354	Blackout	Bacteria	Proteobacteria	Alphaproteobacteria	Rhizobiales	Hyphomicrobiaceae	Rhodoplanes	NA
OTU_1859	2.74931	-4.90143	1.75024	-2.80044	0.00510325	0.0177411	Blackout	Archaea	Crenarchaeota	Thaumarchaeota	Cenarchaeales	SAGMA-X	NA	NA
OTU_634	71.6975	-0.872468	0.305532	-2.85557	0.00429603	0.0154193	Blackout	Bacteria	Verrucomicrobia	[Pedosphaerae]	[Pedosphaerales]	Ellin515	NA	NA
OTU_1593	27.5137	-1.3525	0.471407	-2.86907	0.00411676	0.0148561	Blackout	Bacteria	Nitrospirae	Nitrospira	Nitrospirales	0319-6A21	NA	NA
OTU_925	14.5865	-1.87359	0.649074	-2.88657	0.0038947	0.0143671	Blackout	Bacteria	Firmicutes	Bacilli	Bacillales	Bacillaceae	Bacillus	NA
OTU_1255	38.7832	-1.26497	0.437842	-2.8891	0.00386352	0.0143317	Blackout	Bacteria	Acidobacteria	Acidobacteriia	Acidobacteriales	Koribacteraceae	NA	NA
OTU_348	65.2868	-0.935063	0.317519	-2.94491	0.00323053	0.0123993	Blackout	Bacteria	Proteobacteria	Gammaproteobacteria	Pseudomonadales	Moraxellaceae	Acinetobacter	rhizosphaerae
OTU_231	18.1924	-1.65792	0.562177	-2.9491	0.00318699	0.0123993	Blackout	Bacteria	Firmicutes	Bacilli	Bacillales	Bacillaceae	Bacillus	NA
OTU_1704	199.671	-0.659046	0.223783	-2.94503	0.00322928	0.0123993	Blackout	Bacteria	Verrucomicrobia	[Spartobacteria]	[Chthoniobacterales]	[Chthoniobacteraceae]	DA101	NA
OTU_805	46.7158	-1.06123	0.360122	-2.94685	0.00321027	0.0123993	Blackout	Bacteria	Proteobacteria	Alphaproteobacteria	Rhodospirillales	Rhodospirillaceae	NA	NA
OTU_702	23.6262	-1.53203	0.516882	-2.96398	0.00303684	0.0120746	Blackout	Bacteria	Firmicutes	Bacilli	Bacillales	Planococcaceae	Sporosarcina	ginsengi
OTU_1844	16.7373	-1.68414	0.559715	-3.00892	0.00262176	0.0106434	Blackout	Bacteria	Firmicutes	Bacilli	Bacillales	Bacillaceae	Bacillus	foraminis
OTU_1223	9.46455	-2.39521	0.790237	-3.03101	0.00243741	0.010085	Blackout	Bacteria	Proteobacteria	Alphaproteobacteria	Rhizobiales	Hyphomicrobiaceae	Hyphomicrobium	NA
OTU_1274	19.23	-2.48622	0.816616	-3.04453	0.00233041	0.00979363	Blackout	Bacteria	Acidobacteria	Acidobacteriia	Acidobacteriales	Koribacteraceae	NA	NA
OTU_498	32.8888	-1.31431	0.430351	-3.05404	0.00225781	0.00954894	Blackout	Bacteria	Firmicutes	Bacilli	Bacillales	Bacillaceae	Bacillus	NA
OTU_1524	137.114	-0.761803	0.247255	-3.08104	0.00206278	0.00883669	Blackout	Bacteria	Actinobacteria	Actinobacteria	Actinomycetales	Micromonosporaceae	Pilimelia	NA
OTU_1633	240.083	-0.909884	0.291515	-3.12123	0.00180099	0.00797239	Blackout	Bacteria	Proteobacteria	Alphaproteobacteria	Rhizobiales	Hyphomicrobiaceae	Rhodoplanes	NA
OTU_478	23.7243	-1.51639	0.484367	-3.13066	0.00174416	0.00777483	Blackout	Bacteria	Firmicutes	Bacilli	Bacillales	Bacillaceae	Bacillus	cereus
OTU_1077	16.9984	-1.89987	0.606191	-3.13411	0.00172378	0.00777483	Blackout	Bacteria	Firmicutes	Bacilli	Bacillales	Paenibacillaceae	Paenibacillus	NA
OTU_1549	27.5585	-1.60006	0.511108	-3.13057	0.00174465	0.00777483	Blackout	Bacteria	Proteobacteria	Alphaproteobacteria	Rhodospirillales	Rhodospirillaceae	NA	NA
OTU_476	7.98705	-3.97886	1.25614	-3.16752	0.00153744	0.00704041	Blackout	Bacteria	Acidobacteria	Acidobacteriia	Acidobacteriales	Koribacteraceae	NA	NA
OTU_1668	31.7552	-2.01462	0.630133	-3.19714	0.00138798	0.00647739	Blackout	Bacteria	Acidobacteria	Acidobacteriia	Acidobacteriales	Koribacteraceae	NA	NA
OTU_1120	17.2174	-1.94526	0.607508	-3.20203	0.00136461	0.00642627	Blackout	Bacteria	Firmicutes	Bacilli	Bacillales	Planococcaceae	Lysinibacillus	massiliensis
OTU_1012	40.7888	-1.23894	0.383243	-3.23279	0.0012259	0.00585608	Blackout	Bacteria	Firmicutes	Bacilli	Bacillales	Bacillaceae	Bacillus	NA
OTU_1809	19.4003	-2.06405	0.635354	-3.24867	0.00115946	0.00561959	Blackout	Bacteria	Actinobacteria	Actinobacteria	Actinomycetales	Micromonosporaceae	NA	NA
OTU_714	59.3236	-1.96607	0.599731	-3.27825	0.00104453	0.00512945	Blackout	Bacteria	Proteobacteria	Betaproteobacteria	A21b	EB1003	NA	NA
OTU_1591	31.5804	-1.80229	0.547243	-3.2934	0.000989838	0.00494175	Blackout	Bacteria	Firmicutes	Bacilli	Bacillales	Bacillaceae	Bacillus	NA
OTU_750	13.0501	-2.80258	0.843846	-3.32119	0.000896337	0.00456017	Blackout	Bacteria	Proteobacteria	Alphaproteobacteria	Sphingomonadales	Sphingomonadaceae	Novosphingobium	NA
OTU_667	3.73632	-5.35158	1.60032	-3.34408	0.000825569	0.00428264	Blackout	Bacteria	Acidobacteria	Acidobacteriia	Acidobacteriales	Koribacteraceae	NA	NA
OTU_1218	9.85354	-3.42222	1.00158	-3.41682	0.000633565	0.00341166	Blackout	Bacteria	Proteobacteria	Gammaproteobacteria	Xanthomonadales	Sinobacteraceae	NA	NA
OTU_1315	30.7275	-1.81058	0.530137	-3.4153	0.000637117	0.00341166	Blackout	Bacteria	Acidobacteria	Acidobacteriia	Acidobacteriales	Koribacteraceae	NA	NA
OTU_756	10.7071	-3.08964	0.903799	-3.4185	0.000629674	0.00341166	Blackout	Bacteria	Proteobacteria	Alphaproteobacteria	Rhodospirillales	Rhodospirillaceae	NA	NA
OTU_905	43.1863	-1.33186	0.387505	-3.43701	0.000588177	0.00325458	Blackout	Bacteria	Acidobacteria	Acidobacteriia	Acidobacteriales	Koribacteraceae	NA	NA
OTU_690	115.436	-1.42793	0.411537	-3.46976	0.000520932	0.00290671	Blackout	Bacteria	Verrucomicrobia	[Pedosphaerae]	[Pedosphaerales]	Ellin515	NA	NA
OTU_1774	56.7438	-1.48162	0.416103	-3.56071	0.000369858	0.00213553	Blackout	Bacteria	Proteobacteria	Alphaproteobacteria	Sphingomonadales	Sphingomonadaceae	Kaistobacter	NA
OTU_737	15.0889	-3.02248	0.841302	-3.59263	0.000327363	0.00190675	Blackout	Bacteria	Planctomycetes	Planctomycetia	Pirellulales	Pirellulaceae	NA	NA
OTU_871	11.9867	-3.72633	1.03477	-3.6011	0.00031687	0.00186196	Blackout	Bacteria	Proteobacteria	Alphaproteobacteria	Rhizobiales	Hyphomicrobiaceae	Rhodoplanes	NA
OTU_602	15.7699	-3.31121	0.914122	-3.62228	0.00029202	0.00176274	Blackout	Bacteria	Verrucomicrobia	[Spartobacteria]	[Chthoniobacterales]	[Chthoniobacteraceae]	DA101	NA
OTU_1034	65.1879	-1.2087	0.332632	-3.63376	0.000279317	0.00170153	Blackout	Bacteria	Proteobacteria	Alphaproteobacteria	Rhizobiales	Bradyrhizobiaceae	NA	NA
OTU_465	39.9272	-1.41866	0.389345	-3.64371	0.000268738	0.00166195	Blackout	Bacteria	Firmicutes	Bacilli	Bacillales	Planococcaceae	NA	NA
OTU_865	7.36388	-5.33355	1.44462	-3.69201	0.000222488	0.0013937	Blackout	Bacteria	Proteobacteria	Gammaproteobacteria	Xanthomonadales	Xanthomonadaceae	Rhodanobacter	NA
OTU_1700	23.3778	-1.95995	0.520739	-3.76379	0.000167355	0.00110023	Blackout	Bacteria	Proteobacteria	Alphaproteobacteria	Rhizobiales	Hyphomicrobiaceae	Rhodoplanes	NA
OTU_1448	36.662	-1.57909	0.409337	-3.85768	0.000114467	0.000826152	Blackout	Bacteria	Firmicutes	Bacilli	Bacillales	Paenibacillaceae	Ammoniphilus	NA
OTU_491	16.4142	-2.38931	0.613116	-3.897	9.74e-05	0.000718528	Blackout	Bacteria	Firmicutes	Bacilli	Bacillales	Bacillaceae	Bacillus	NA
OTU_932	36.831	-7.68111	1.94946	-3.94011	8.14e-05	0.000614522	Blackout	Bacteria	Actinobacteria	Actinobacteria	Actinomycetales	Streptomycetaceae	Streptomyces	NA
OTU_911	32.4708	-1.70463	0.428742	-3.97589	7.01e-05	0.000535146	Blackout	Bacteria	Firmicutes	Bacilli	Bacillales	Bacillaceae	Bacillus	NA
OTU_1763	59.6211	-1.31327	0.327764	-4.00675	6.16e-05	0.000475298	Blackout	Bacteria	Firmicutes	Bacilli	Bacillales	Planococcaceae	Paenisporosarcina	NA
OTU_1697	45.8872	-1.43617	0.355326	-4.04185	5.3e-05	0.000428546	Blackout	Bacteria	Firmicutes	Bacilli	Bacillales	Planococcaceae	Paenisporosarcina	NA
OTU_710	81.3316	-1.2929	0.314022	-4.11722	3.83e-05	0.000322452	Blackout	Bacteria	Proteobacteria	Alphaproteobacteria	Rhizobiales	Hyphomicrobiaceae	Rhodoplanes	NA
OTU_1388	10.4137	-5.8415	1.36313	-4.28535	1.82e-05	0.000165955	Blackout	Bacteria	Proteobacteria	Alphaproteobacteria	Sphingomonadales	Sphingomonadaceae	NA	NA
OTU_1741	64.4457	-1.62533	0.376723	-4.3144	1.6e-05	0.00014967	Blackout	Bacteria	Proteobacteria	Deltaproteobacteria	Syntrophobacterales	Syntrophobacteraceae	NA	NA
OTU_641	13.8955	-3.9812	0.920639	-4.32438	1.53e-05	0.000145092	Blackout	Bacteria	Acidobacteria	Acidobacteriia	Acidobacteriales	Koribacteraceae	NA	NA
OTU_915	37.1985	-2.64859	0.604346	-4.38257	1.17e-05	0.000119812	Blackout	Bacteria	Acidobacteria	Acidobacteriia	Acidobacteriales	Koribacteraceae	NA	NA
OTU_788	7.50017	-6.35611	1.40846	-4.51279	6.4e-06	6.85e-05	Blackout	Bacteria	Actinobacteria	Thermoleophilia	Gaiellales	Gaiellaceae	NA	NA
OTU_454	54.0955	-1.61605	0.355688	-4.54347	5.53e-06	6.11e-05	Blackout	Bacteria	Firmicutes	Bacilli	Bacillales	Bacillaceae	Bacillus	coahuilensis
OTU_1552	101.264	-1.68248	0.359489	-4.6802	2.87e-06	3.46e-05	Blackout	Bacteria	Nitrospirae	Nitrospira	Nitrospirales	Nitrospiraceae	Nitrospira	NA
OTU_1357	48.9573	-3.32905	0.711126	-4.68138	2.85e-06	3.46e-05	Blackout	Bacteria	Proteobacteria	Alphaproteobacteria	Rhizobiales	Hyphomicrobiaceae	Rhodoplanes	NA
OTU_894	346.663	-1.05056	0.223468	-4.70117	2.59e-06	3.3e-05	Blackout	Bacteria	Proteobacteria	Alphaproteobacteria	Rhizobiales	Methylocystaceae	Methylosinus	NA
OTU_1273	47.6913	-1.83069	0.388647	-4.71043	2.47e-06	3.22e-05	Blackout	Bacteria	Firmicutes	Bacilli	Bacillales	Planococcaceae	NA	NA
OTU_1511	97.002	-1.33474	0.282282	-4.72838	2.26e-06	3.01e-05	Blackout	Bacteria	Acidobacteria	Acidobacteriia	Acidobacteriales	Koribacteraceae	Candidatus Koribacter	NA
OTU_1075	56.6964	-1.59404	0.334761	-4.76174	1.92e-06	2.6e-05	Blackout	Bacteria	Firmicutes	Bacilli	Bacillales	Bacillaceae	Bacillus	NA
OTU_1300	73.0298	-1.61565	0.337158	-4.79195	1.65e-06	2.28e-05	Blackout	Bacteria	Firmicutes	Bacilli	Bacillales	Bacillaceae	Bacillus	NA
OTU_1628	56.8088	-1.91455	0.391444	-4.891	1e-06	1.48e-05	Blackout	Bacteria	Firmicutes	Bacilli	Bacillales	Planococcaceae	Sporosarcina	NA
OTU_819	21.7933	-6.91823	1.38638	-4.99016	6.03e-07	9.32e-06	Blackout	Bacteria	Acidobacteria	Solibacteres	Solibacterales	Solibacteraceae	Candidatus Solibacter	NA
OTU_606	74.3261	-1.62088	0.322036	-5.03322	4.82e-07	7.63e-06	Blackout	Bacteria	Firmicutes	Bacilli	Bacillales	Bacillaceae	Bacillus	NA
OTU_42	68.561	-1.68198	0.328778	-5.11585	3.12e-07	5.51e-06	Blackout	Bacteria	Firmicutes	Bacilli	Bacillales	Planococcaceae	Sporosarcina	NA
OTU_1108	15.1307	-7.36291	1.44108	-5.10929	3.23e-07	5.51e-06	Blackout	Bacteria	Acidobacteria	Acidobacteriia	Acidobacteriales	Acidobacteriaceae	NA	NA
OTU_672	54.8539	-1.80081	0.350804	-5.13339	2.85e-07	5.25e-06	Blackout	Bacteria	Firmicutes	Bacilli	Bacillales	Bacillaceae	Bacillus	NA
OTU_693	65.9533	-8.52506	1.65007	-5.16649	2.39e-07	4.53e-06	Blackout	Bacteria	Acidobacteria	Acidobacteriia	Acidobacteriales	Koribacteraceae	Candidatus Koribacter	NA
OTU_744	76.4635	-1.70185	0.324169	-5.24991	1.52e-07	3.01e-06	Blackout	Bacteria	Acidobacteria	Acidobacteriia	Acidobacteriales	Koribacteraceae	NA	NA
OTU_1374	11.7567	-7.00129	1.33331	-5.25107	1.51e-07	3.01e-06	Blackout	Bacteria	Acidobacteria	Acidobacteriia	Acidobacteriales	Koribacteraceae	Candidatus Koribacter	NA
OTU_604	40.6585	-3.36854	0.626572	-5.37615	7.61e-08	1.74e-06	Blackout	Bacteria	Acidobacteria	Acidobacteriia	Acidobacteriales	Koribacteraceae	Candidatus Koribacter	NA
OTU_840	26.4407	-3.3973	0.616045	-5.51469	3.49e-08	8.92e-07	Blackout	Bacteria	Acidobacteria	Acidobacteriia	Acidobacteriales	Koribacteraceae	Candidatus Koribacter	NA
OTU_896	44.417	-4.33131	0.783906	-5.52529	3.29e-08	8.74e-07	Blackout	Bacteria	Proteobacteria	Gammaproteobacteria	Xanthomonadales	Sinobacteraceae	NA	NA
OTU_108	71.7553	-1.77089	0.315835	-5.60702	2.06e-08	5.69e-07	Blackout	Bacteria	Acidobacteria	Solibacteres	Solibacterales	Solibacteraceae	Candidatus Solibacter	NA
OTU_1483	25.5589	-4.92993	0.85457	-5.7689	7.98e-09	2.41e-07	Blackout	Bacteria	Proteobacteria	Alphaproteobacteria	Rhodospirillales	Acetobacteraceae	NA	NA
OTU_770	62.2258	-2.66541	0.408897	-6.51852	7.1e-11	3.63e-09	Blackout	Bacteria	Proteobacteria	Alphaproteobacteria	Rhizobiales	Hyphomicrobiaceae	Rhodoplanes	NA
OTU_1863	53.0203	-8.2091	1.2273	-6.68876	2.25e-11	1.36e-09	Blackout	Archaea	Crenarchaeota	Thaumarchaeota	Cenarchaeales	SAGMA-X	Nitrosotalea	devanaterra
OTU_1718	207.906	-1.60399	0.230945	-6.94532	3.78e-12	3.13e-10	Blackout	Bacteria	Firmicutes	Bacilli	Bacillales	Planococcaceae	Sporosarcina	NA
OTU_1318	507.385	-1.66214	0.226726	-7.33108	2.28e-13	2.17e-11	Blackout	Bacteria	Firmicutes	Bacilli	Bacillales	Bacillaceae	Bacillus	NA
OTU_1635	121.898	-2.15893	0.293645	-7.35217	1.95e-13	2.16e-11	Blackout	Bacteria	Acidobacteria	Acidobacteriia	Acidobacteriales	Koribacteraceae	Candidatus Koribacter	NA
OTU_1794	157.261	-1.7854	0.241864	-7.38182	1.56e-13	2.07e-11	Blackout	Bacteria	Firmicutes	Bacilli	Bacillales	Planococcaceae	Paenisporosarcina	NA
OTU_1328	780.648	-1.75825	0.226907	-7.74878	9.28e-15	2.05e-12	Blackout	Bacteria	Firmicutes	Bacilli	Bacillales	Bacillaceae	Bacillus	NA
OTU_48	16.9621	1.68397	0.709839	2.37233	0.0176763	0.0495234	Control	Bacteria	Actinobacteria	Actinobacteria	Actinomycetales	Nocardioidaceae	NA	NA
OTU_1276	2.14854	4.62295	1.93903	2.38416	0.0171182	0.0484845	Control	Bacteria	Proteobacteria	Betaproteobacteria	Burkholderiales	Comamonadaceae	NA	NA
OTU_666	61.9434	0.928338	0.389568	2.38299	0.0171725	0.0484845	Control	Bacteria	Verrucomicrobia	[Pedosphaerae]	[Pedosphaerales]	Ellin515	NA	NA
OTU_50	46.4532	1.19911	0.500197	2.39727	0.0165178	0.0474797	Control	Bacteria	Actinobacteria	Thermoleophilia	Solirubrobacterales	Patulibacteraceae	NA	NA
OTU_36	2.02763	4.53502	1.88656	2.40386	0.0162232	0.0468357	Control	Bacteria	Actinobacteria	Actinobacteria	Actinomycetales	Nocardioidaceae	Nocardioides	NA
OTU_522	12.929	1.97395	0.81197	2.43106	0.0150548	0.0436524	Control	Bacteria	Proteobacteria	Alphaproteobacteria	Caulobacterales	Caulobacteraceae	Phenylobacterium	NA
OTU_229	5.50448	2.59131	1.05725	2.45099	0.0142463	0.0414891	Control	Bacteria	Actinobacteria	Actinobacteria	Actinomycetales	Streptomycetaceae	NA	NA
OTU_798	130.803	1.05389	0.42871	2.45828	0.0139606	0.0408362	Control	Bacteria	Proteobacteria	Alphaproteobacteria	Rhizobiales	Hyphomicrobiaceae	Pedomicrobium	NA
OTU_1830	19.5956	1.41956	0.576218	2.46359	0.0137555	0.0404143	Control	Bacteria	Acidobacteria	Acidobacteria-6	iii1-15	RB40	NA	NA
OTU_944	43.6254	1.07036	0.43262	2.47413	0.0133563	0.0394159	Control	Bacteria	Actinobacteria	Actinobacteria	Actinomycetales	Streptomycetaceae	Streptomyces	NA
OTU_957	3.00775	4.06638	1.64136	2.47745	0.0132325	0.039328	Control	Bacteria	Actinobacteria	Actinobacteria	Actinomycetales	Micrococcaceae	Arthrobacter	NA
OTU_704	97.0051	1.08503	0.438127	2.47651	0.0132673	0.039328	Control	Bacteria	Bacteroidetes	[Saprospirae]	[Saprospirales]	Chitinophagaceae	NA	NA
OTU_1419	13.0533	2.10804	0.849247	2.48225	0.0130556	0.039226	Control	Bacteria	Proteobacteria	Alphaproteobacteria	Rhizobiales	Hyphomicrobiaceae	Rhodoplanes	NA
OTU_787	17.3875	1.45772	0.584998	2.49183	0.0127085	0.0383567	Control	Bacteria	Proteobacteria	Betaproteobacteria	Burkholderiales	Comamonadaceae	NA	NA
OTU_428	7.99126	2.0277	0.797904	2.54128	0.0110448	0.033641	Control	Bacteria	Proteobacteria	Alphaproteobacteria	Rhizobiales	Phyllobacteriaceae	Mesorhizobium	NA
OTU_1426	6.79815	2.63648	1.03184	2.55512	0.0106151	0.0326315	Control	Bacteria	Proteobacteria	Betaproteobacteria	Burkholderiales	Comamonadaceae	NA	NA
OTU_1528	91.0853	0.725958	0.282846	2.56661	0.0102697	0.0317166	Control	Bacteria	Proteobacteria	Alphaproteobacteria	Rhizobiales	Hyphomicrobiaceae	Rhodoplanes	NA
OTU_1762	3.6112	4.34111	1.67093	2.59802	0.00937631	0.0292294	Control	Bacteria	Acidobacteria	Acidobacteria-6	iii1-15	RB40	NA	NA
OTU_603	14.2046	1.64974	0.633249	2.60519	0.00918226	0.0287595	Control	Bacteria	Verrucomicrobia	[Spartobacteria]	[Chthoniobacterales]	[Chthoniobacteraceae]	DA101	NA
OTU_28	2.35176	4.75017	1.81192	2.62162	0.00875131	0.0275397	Control	Bacteria	Bacteroidetes	Cytophagia	Cytophagales	Cytophagaceae	Adhaeribacter	NA
OTU_27	8.91346	2.62989	1.00281	2.62253	0.00872797	0.0275397	Control	Bacteria	Bacteroidetes	[Saprospirae]	[Saprospirales]	Chitinophagaceae	NA	NA
OTU_864	80.8821	0.913096	0.34635	2.63634	0.00838066	0.0268169	Control	Bacteria	Actinobacteria	Actinobacteria	Actinomycetales	Mycobacteriaceae	Mycobacterium	NA
OTU_1167	11.8481	2.59406	0.968845	2.67748	0.00741788	0.0244886	Control	Bacteria	Proteobacteria	Gammaproteobacteria	Xanthomonadales	Sinobacteraceae	Steroidobacter	NA
OTU_397	9.34977	2.15274	0.793364	2.71343	0.00665902	0.022219	Control	Bacteria	Proteobacteria	Betaproteobacteria	Burkholderiales	Comamonadaceae	Polaromonas	NA
OTU_313	6.4832	2.85785	1.0514	2.71814	0.006565	0.0220159	Control	Bacteria	Bacteroidetes	Cytophagia	Cytophagales	Cytophagaceae	NA	NA
OTU_1398	17.8027	2.07421	0.759193	2.73213	0.0062927	0.0212099	Control	Bacteria	Proteobacteria	Deltaproteobacteria	Syntrophobacterales	Syntrophobacteraceae	NA	NA
OTU_1849	9.84561	2.61417	0.937758	2.78768	0.0053087	0.0183592	Control	Bacteria	Proteobacteria	Betaproteobacteria	Burkholderiales	Comamonadaceae	Limnohabitans	NA
OTU_388	4.43586	4.65191	1.64738	2.82382	0.00474544	0.016584	Control	Bacteria	Actinobacteria	Actinobacteria	Actinomycetales	Intrasporangiaceae	NA	NA
OTU_1000	8.5449	2.34141	0.828555	2.82589	0.00471488	0.016584	Control	Bacteria	Actinobacteria	Thermoleophilia	Solirubrobacterales	Solirubrobacteraceae	NA	NA
OTU_16	2.7311	4.963	1.75727	2.82428	0.00473876	0.016584	Control	Bacteria	Actinobacteria	Thermoleophilia	Gaiellales	Gaiellaceae	NA	NA
OTU_1566	4.15989	4.56718	1.61369	2.83026	0.00465097	0.0165147	Control	Bacteria	Bacteroidetes	[Saprospirae]	[Saprospirales]	Chitinophagaceae	NA	NA
OTU_1019	9.07778	2.25953	0.792658	2.85057	0.00436405	0.0155792	Control	Bacteria	Proteobacteria	Alphaproteobacteria	Sphingomonadales	Sphingomonadaceae	Sphingomonas	NA
OTU_62	52.2511	1.1251	0.391429	2.87434	0.00404876	0.0147515	Control	Bacteria	Actinobacteria	Thermoleophilia	Gaiellales	Gaiellaceae	NA	NA
OTU_151	32.9715	1.45217	0.50545	2.87303	0.00406555	0.0147515	Control	Bacteria	WS3	PRR-12	Sediment-1	PRR-10	NA	NA
OTU_68	9.55774	2.1835	0.757796	2.88138	0.00395932	0.0145248	Control	Bacteria	Actinobacteria	Thermoleophilia	Solirubrobacterales	Solirubrobacteraceae	NA	NA
OTU_1178	5.61299	3.471	1.19925	2.89432	0.00379984	0.0141747	Control	Bacteria	Proteobacteria	Alphaproteobacteria	Rhizobiales	Hyphomicrobiaceae	Rhodoplanes	NA
OTU_95	2.82441	5.01656	1.73048	2.89894	0.00374432	0.0140465	Control	Bacteria	Verrucomicrobia	Verrucomicrobiae	Verrucomicrobiales	Verrucomicrobiaceae	Luteolibacter	NA
OTU_387	4.18379	4.56481	1.57074	2.90615	0.00365905	0.0138046	Control	Bacteria	Verrucomicrobia	[Spartobacteria]	[Chthoniobacterales]	[Chthoniobacteraceae]	DA101	NA
OTU_72	64.9193	1.04408	0.356844	2.92588	0.00343483	0.0130327	Control	Bacteria	Actinobacteria	Thermoleophilia	Gaiellales	Gaiellaceae	NA	NA
OTU_533	14.4809	2.59131	0.883081	2.9344	0.00334197	0.0127533	Control	Bacteria	Actinobacteria	Actinobacteria	Actinomycetales	Streptomycetaceae	Streptomyces	NA
OTU_60	4.35968	4.62618	1.56751	2.9513	0.00316438	0.0123993	Control	Bacteria	Proteobacteria	Alphaproteobacteria	Rhizobiales	Rhizobiaceae	NA	NA
OTU_97	3.02791	5.1147	1.72784	2.96017	0.00307471	0.0121524	Control	Bacteria	Bacteroidetes	[Saprospirae]	[Saprospirales]	Chitinophagaceae	NA	NA
OTU_1773	3.0003	5.10312	1.71511	2.97539	0.0029262	0.0117048	Control	Bacteria	Actinobacteria	Actinobacteria	Actinomycetales	Nocardioidaceae	NA	NA
OTU_492	3.28624	5.22868	1.74761	2.99191	0.00277241	0.0111569	Control	Bacteria	Acidobacteria	[Chloracidobacteria]	RB41	Ellin6075	NA	NA
OTU_1770	34.5106	1.25331	0.416644	3.00811	0.00262878	0.0106434	Control	Bacteria	Proteobacteria	Alphaproteobacteria	Rhizobiales	Hyphomicrobiaceae	Pedomicrobium	NA
OTU_775	20.6045	1.72601	0.571856	3.01826	0.00254235	0.0104205	Control	Bacteria	Verrucomicrobia	[Spartobacteria]	[Chthoniobacterales]	[Chthoniobacteraceae]	DA101	NA
OTU_1792	13.471	2.63736	0.870407	3.03003	0.0024453	0.010085	Control	Bacteria	Verrucomicrobia	[Pedosphaerae]	[Pedosphaerales]	Ellin515	NA	NA
OTU_1808	24.0193	2.17842	0.71697	3.03837	0.00237864	0.00993342	Control	Bacteria	Proteobacteria	Deltaproteobacteria	Desulfuromonadales	Geobacteraceae	Geobacter	NA
OTU_1384	12.7857	2.02644	0.659037	3.07484	0.00210614	0.0089646	Control	Bacteria	Actinobacteria	Thermoleophilia	Gaiellales	Gaiellaceae	NA	NA
OTU_1110	6.73346	4.36986	1.4096	3.10007	0.00193473	0.00834193	Control	Bacteria	Proteobacteria	Gammaproteobacteria	Pseudomonadales	Pseudomonadaceae	Pseudomonas	NA
OTU_973	13.1947	2.22334	0.715249	3.10848	0.00188053	0.00816127	Control	Bacteria	Proteobacteria	Alphaproteobacteria	Rhizobiales	Hyphomicrobiaceae	Rhodoplanes	NA
OTU_1565	3.47282	5.31559	1.70899	3.11037	0.00186854	0.00816127	Control	Bacteria	Proteobacteria	Alphaproteobacteria	Rhizobiales	Rhizobiaceae	Agrobacterium	NA
OTU_222	7.04736	4.38464	1.40872	3.1125	0.0018551	0.00815754	Control	Bacteria	Proteobacteria	Alphaproteobacteria	Sphingomonadales	Sphingomonadaceae	Sphingomonas	NA
OTU_687	9.76219	2.73164	0.866132	3.15383	0.00161141	0.00732859	Control	Bacteria	Verrucomicrobia	[Pedosphaerae]	[Pedosphaerales]	Ellin517	NA	NA
OTU_583	20.3767	1.98799	0.627389	3.16867	0.0015314	0.00704041	Control	Bacteria	Bacteroidetes	Cytophagia	Cytophagales	Cytophagaceae	NA	NA
OTU_278	5.0389	4.85038	1.51779	3.19569	0.00139498	0.00647739	Control	Bacteria	Proteobacteria	Alphaproteobacteria	Rhodospirillales	Rhodospirillaceae	NA	NA
OTU_272	3.37947	5.27201	1.63851	3.21756	0.00129284	0.00613177	Control	Bacteria	Proteobacteria	Betaproteobacteria	Burkholderiales	Comamonadaceae	Rubrivivax	NA
OTU_1331	48.0487	1.405	0.433361	3.2421	0.00118652	0.00570908	Control	Bacteria	Proteobacteria	Alphaproteobacteria	Rhizobiales	Hyphomicrobiaceae	Rhodoplanes	NA
OTU_1465	7.58991	3.47616	1.0609	3.27661	0.00105061	0.00512945	Control	Bacteria	Verrucomicrobia	[Pedosphaerae]	[Pedosphaerales]	Ellin515	NA	NA
OTU_176	4.48948	5.6806	1.72864	3.28617	0.00101559	0.00503248	Control	Bacteria	Acidobacteria	[Chloracidobacteria]	RB41	Ellin6075	NA	NA
OTU_407	132.838	0.843567	0.254509	3.31448	0.000918125	0.00461844	Control	Bacteria	Actinobacteria	Thermoleophilia	Gaiellales	Gaiellaceae	NA	NA
OTU_577	13.0929	3.05761	0.920924	3.32016	0.000899673	0.00456017	Control	Bacteria	Actinobacteria	Thermoleophilia	Solirubrobacterales	Solirubrobacteraceae	NA	NA
OTU_213	12.5627	2.51366	0.755419	3.32751	0.000876265	0.00451039	Control	Bacteria	Proteobacteria	Alphaproteobacteria	Rhizobiales	Phyllobacteriaceae	NA	NA
OTU_1093	27.5164	1.53238	0.456781	3.35474	0.000794407	0.00415344	Control	Bacteria	Proteobacteria	Alphaproteobacteria	Rhizobiales	Rhizobiaceae	Rhizobium	NA
OTU_83	5.29777	4.92099	1.46291	3.36385	0.000768633	0.00405057	Control	Bacteria	Verrucomicrobia	Verrucomicrobiae	Verrucomicrobiales	Verrucomicrobiaceae	Luteolibacter	NA
OTU_436	33.716	1.43465	0.422684	3.39415	0.000688427	0.00365692	Control	Bacteria	Verrucomicrobia	[Spartobacteria]	[Chthoniobacterales]	[Chthoniobacteraceae]	DA101	NA
OTU_161	21.1232	1.87358	0.548319	3.41695	0.000633261	0.00341166	Control	Bacteria	Proteobacteria	Gammaproteobacteria	Xanthomonadales	Xanthomonadaceae	NA	NA
OTU_1114	10.3834	2.66224	0.761136	3.49772	0.00046925	0.00264053	Control	Bacteria	Actinobacteria	Actinobacteria	Actinomycetales	Intrasporangiaceae	Phycicoccus	NA
OTU_288	7.03594	5.33796	1.50986	3.53541	0.000407149	0.00232839	Control	Bacteria	Actinobacteria	Actinobacteria	Actinomycetales	Nocardioidaceae	NA	NA
OTU_1153	36.9098	1.63877	0.463795	3.53339	0.000410274	0.00232839	Control	Bacteria	Acidobacteria	Solibacteres	Solibacterales	Solibacteraceae	Candidatus Solibacter	NA
OTU_837	56.4523	1.30183	0.360546	3.61072	0.000305351	0.00181029	Control	Bacteria	Proteobacteria	Gammaproteobacteria	Xanthomonadales	Sinobacteraceae	NA	NA
OTU_1827	41.8666	1.35732	0.375261	3.617	0.000298041	0.00178287	Control	Bacteria	Actinobacteria	Acidimicrobiia	Acidimicrobiales	EB1017	NA	NA
OTU_564	24.4333	1.90479	0.522979	3.6422	0.000270317	0.00166195	Control	Bacteria	Proteobacteria	Alphaproteobacteria	Rhizobiales	Phyllobacteriaceae	Mesorhizobium	NA
OTU_1719	5.04863	5.86311	1.57574	3.72085	0.00019855	0.00125997	Control	Bacteria	Proteobacteria	Betaproteobacteria	Burkholderiales	Comamonadaceae	Methylibium	NA
OTU_427	31.8614	1.92456	0.517357	3.71998	0.000199242	0.00125997	Control	Bacteria	Actinobacteria	Actinobacteria	Actinomycetales	Nocardioidaceae	NA	NA
OTU_1103	15.7113	2.71781	0.724008	3.75384	0.000174144	0.0011286	Control	Bacteria	Actinobacteria	Actinobacteria	Actinomycetales	Microbacteriaceae	Salinibacterium	NA
OTU_1443	5.54492	5.98414	1.5947	3.75251	0.00017507	0.0011286	Control	Bacteria	Acidobacteria	Acidobacteria-6	iii1-15	RB40	NA	NA
OTU_303	46.0533	1.5476	0.407051	3.80197	0.000143551	0.000953179	Control	Bacteria	Actinobacteria	Acidimicrobiia	Acidimicrobiales	EB1017	NA	NA
OTU_332	14.3754	2.99674	0.787073	3.80745	0.000140407	0.00094172	Control	Bacteria	Actinobacteria	Acidimicrobiia	Acidimicrobiales	EB1017	NA	NA
OTU_588	42.3146	1.63716	0.429817	3.80898	0.000139543	0.00094172	Control	Bacteria	Actinobacteria	Acidimicrobiia	Acidimicrobiales	EB1017	NA	NA
OTU_349	4.90724	5.81004	1.52576	3.80798	0.000140109	0.00094172	Control	Bacteria	Actinobacteria	Actinobacteria	Actinomycetales	Nocardioidaceae	NA	NA
OTU_1854	16.1276	3.40566	0.894231	3.80848	0.000139823	0.00094172	Control	Bacteria	Acidobacteria	Acidobacteria-6	iii1-15	RB40	NA	NA
OTU_253	6.58367	6.23605	1.62839	3.82959	0.000128357	0.00089715	Control	Bacteria	Bacteroidetes	Sphingobacteriia	Sphingobacteriales	Sphingobacteriaceae	Pedobacter	NA
OTU_13	15.7261	2.51629	0.656879	3.83068	0.000127791	0.00089715	Control	Bacteria	Verrucomicrobia	[Spartobacteria]	[Chthoniobacterales]	[Chthoniobacteraceae]	DA101	NA
OTU_82	5.25867	5.90982	1.53928	3.83935	0.000123361	0.000880769	Control	Bacteria	Bacteroidetes	[Saprospirae]	[Saprospirales]	Chitinophagaceae	NA	NA
OTU_553	24.967	1.96108	0.508228	3.85866	0.000114012	0.000826152	Control	Bacteria	Actinobacteria	Actinobacteria	Actinomycetales	Nocardioidaceae	Kribbella	NA
OTU_789	20.3327	2.21091	0.566751	3.90101	9.58e-05	0.000714661	Control	Bacteria	Verrucomicrobia	[Spartobacteria]	[Chthoniobacterales]	[Chthoniobacteraceae]	DA101	NA
OTU_165	10.171	4.95948	1.23597	4.01263	6e-05	0.000469068	Control	Bacteria	Acidobacteria	Solibacteres	Solibacterales	Solibacteraceae	Candidatus Solibacter	NA
OTU_653	16.218	3.38769	0.842884	4.01916	5.84e-05	0.000461681	Control	Bacteria	Actinobacteria	Acidimicrobiia	Acidimicrobiales	C111	NA	NA
OTU_640	40.7233	1.63631	0.405078	4.03949	5.36e-05	0.000428546	Control	Bacteria	Verrucomicrobia	[Spartobacteria]	[Chthoniobacterales]	[Chthoniobacteraceae]	DA101	NA
OTU_760	5.71431	6.03648	1.49151	4.04722	5.18e-05	0.000424878	Control	Bacteria	Proteobacteria	Betaproteobacteria	Burkholderiales	Comamonadaceae	Variovorax	paradoxus
OTU_1681	10.0195	4.95252	1.2133	4.08186	4.47e-05	0.000370816	Control	Bacteria	Actinobacteria	Acidimicrobiia	Acidimicrobiales	C111	NA	NA
OTU_1185	10.904	4.03193	0.979308	4.11712	3.84e-05	0.000322452	Control	Bacteria	Proteobacteria	Alphaproteobacteria	Rhodospirillales	Rhodospirillaceae	NA	NA
OTU_437	14.848	3.44865	0.829065	4.15969	3.19e-05	0.000274815	Control	Bacteria	Planctomycetes	Planctomycetia	Pirellulales	Pirellulaceae	NA	NA
OTU_368	25.5127	2.21213	0.523487	4.22576	2.38e-05	0.000208054	Control	Bacteria	Actinobacteria	Actinobacteria	Actinomycetales	Propionibacteriaceae	Microlunatus	NA
OTU_600	33.4568	1.7854	0.422348	4.22731	2.37e-05	0.000208054	Control	Bacteria	Verrucomicrobia	[Spartobacteria]	[Chthoniobacterales]	[Chthoniobacteraceae]	DA101	NA
OTU_1564	32.5974	2.47094	0.577023	4.28223	1.85e-05	0.000166027	Control	Bacteria	Bacteroidetes	Cytophagia	Cytophagales	Cytophagaceae	NA	NA
OTU_1361	41.3117	1.7912	0.415717	4.30871	1.64e-05	0.000151441	Control	Bacteria	Proteobacteria	Alphaproteobacteria	Rhizobiales	Bradyrhizobiaceae	NA	NA
OTU_1625	11.8178	4.14787	0.957125	4.33368	1.47e-05	0.000141111	Control	Bacteria	Acidobacteria	Acidobacteria-6	iii1-15	RB40	NA	NA
OTU_941	16.0184	3.37338	0.777601	4.33819	1.44e-05	0.000140281	Control	Bacteria	Proteobacteria	Gammaproteobacteria	Pseudomonadales	Pseudomonadaceae	Pseudomonas	umsongensis
OTU_26	19.9593	3.57156	0.822204	4.34389	1.4e-05	0.000138729	Control	Bacteria	Bacteroidetes	Flavobacteriia	Flavobacteriales	Flavobacteriaceae	Flavobacterium	NA
OTU_43	12.9303	3.43291	0.78694	4.36235	1.29e-05	0.00012945	Control	Bacteria	Actinobacteria	Acidimicrobiia	Acidimicrobiales	EB1017	NA	NA
OTU_100	12.7907	3.9333	0.893759	4.40085	1.08e-05	0.000111869	Control	Bacteria	Actinobacteria	Acidimicrobiia	Acidimicrobiales	C111	NA	NA
OTU_1064	7.17606	6.36099	1.42915	4.4509	8.55e-06	9.01e-05	Control	Bacteria	Verrucomicrobia	[Pedosphaerae]	[Pedosphaerales]	auto67_4W	NA	NA
OTU_54	64.0952	1.47853	0.325645	4.54031	5.62e-06	6.11e-05	Control	Bacteria	Actinobacteria	Actinobacteria	Actinomycetales	Mycobacteriaceae	Mycobacterium	NA
OTU_705	13.5984	5.39482	1.18484	4.5532	5.28e-06	5.95e-05	Control	Bacteria	Verrucomicrobia	[Spartobacteria]	[Chthoniobacterales]	[Chthoniobacteraceae]	Ellin506	NA
OTU_1837	12.8308	4.28241	0.937931	4.5658	4.98e-06	5.7e-05	Control	Bacteria	Planctomycetes	Planctomycetia	Pirellulales	Pirellulaceae	NA	NA
OTU_1124	20.788	2.66654	0.577411	4.6181	3.87e-06	4.58e-05	Control	Bacteria	Proteobacteria	Betaproteobacteria	Burkholderiales	Comamonadaceae	NA	NA
OTU_1686	8.13851	6.53989	1.41715	4.6148	3.93e-06	4.58e-05	Control	Bacteria	Acidobacteria	Acidobacteria-6	iii1-15	RB40	NA	NA
OTU_1161	24.3859	2.77419	0.59175	4.68811	2.76e-06	3.45e-05	Control	Bacteria	Proteobacteria	Betaproteobacteria	Burkholderiales	Comamonadaceae	Methylibium	NA
OTU_269	15.5025	5.59774	1.16137	4.81996	1.44e-06	2.03e-05	Control	Bacteria	Planctomycetes	Planctomycetia	Gemmatales	Gemmataceae	NA	NA
OTU_61	24.479	3.12144	0.644241	4.84514	1.27e-06	1.83e-05	Control	Bacteria	Proteobacteria	Gammaproteobacteria	HTCC2188	HTCC2089	NA	NA
OTU_953	97.9623	1.91985	0.387502	4.95441	7.25e-07	1.09e-05	Control	Bacteria	Actinobacteria	Actinobacteria	Actinomycetales	Micrococcaceae	NA	NA
OTU_295	43.926	2.58889	0.510208	5.07419	3.89e-07	6.3e-06	Control	Bacteria	Proteobacteria	Alphaproteobacteria	Rhizobiales	Phyllobacteriaceae	Mesorhizobium	NA
OTU_276	18.7261	3.58468	0.705133	5.0837	3.7e-07	6.14e-06	Control	Bacteria	Actinobacteria	Actinobacteria	Actinomycetales	Intrasporangiaceae	Janibacter	NA
OTU_101	17.423	3.88636	0.759923	5.11416	3.15e-07	5.51e-06	Control	Bacteria	Actinobacteria	Acidimicrobiia	Acidimicrobiales	C111	NA	NA
OTU_884	17.4203	5.16025	0.983363	5.24755	1.54e-07	3.01e-06	Control	Bacteria	Proteobacteria	Alphaproteobacteria	Rhizobiales	Rhizobiaceae	Agrobacterium	NA
OTU_339	78.8861	1.99431	0.376378	5.29868	1.17e-07	2.5e-06	Control	Bacteria	Proteobacteria	Betaproteobacteria	Burkholderiales	Comamonadaceae	NA	NA
OTU_601	21.5715	5.46892	1.02267	5.34767	8.91e-08	1.97e-06	Control	Bacteria	Acidobacteria	[Chloracidobacteria]	RB41	Ellin6075	NA	NA
OTU_377	25.7165	6.3122	1.1607	5.43825	5.38e-08	1.28e-06	Control	Bacteria	Proteobacteria	Gammaproteobacteria	Xanthomonadales	Xanthomonadaceae	NA	NA
OTU_103	88.5128	2.61455	0.478788	5.46077	4.74e-08	1.17e-06	Control	Bacteria	Actinobacteria	Actinobacteria	Actinomycetales	Nocardioidaceae	Nocardioides	NA
OTU_367	28.608	3.60232	0.625284	5.76109	8.36e-09	2.41e-07	Control	Bacteria	Actinobacteria	Thermoleophilia	Gaiellales	Gaiellaceae	NA	NA
OTU_46	16.5181	7.56223	1.30566	5.7919	6.96e-09	2.26e-07	Control	Bacteria	Actinobacteria	Actinobacteria	Actinomycetales	Nocardioidaceae	Nocardioides	NA
OTU_93	20.4367	4.63834	0.801452	5.78741	7.15e-09	2.26e-07	Control	Bacteria	Actinobacteria	Thermoleophilia	Solirubrobacterales	Solirubrobacteraceae	NA	NA
OTU_281	32.5106	4.46013	0.76449	5.83413	5.41e-09	1.89e-07	Control	Bacteria	Bacteroidetes	[Saprospirae]	[Saprospirales]	Chitinophagaceae	NA	NA
OTU_1728	26.2083	3.54107	0.602581	5.87651	4.19e-09	1.55e-07	Control	Bacteria	Proteobacteria	Alphaproteobacteria	Rhizobiales	Hyphomicrobiaceae	Rhodoplanes	NA
OTU_1404	34.0982	3.37969	0.553729	6.10351	1.04e-09	4.05e-08	Control	Bacteria	Proteobacteria	Betaproteobacteria	Burkholderiales	Comamonadaceae	Rubrivivax	NA
OTU_1206	47.269	3.47538	0.557256	6.2366	4.47e-10	1.86e-08	Control	Bacteria	Verrucomicrobia	[Pedosphaerae]	[Pedosphaerales]	auto67_4W	NA	NA
OTU_1044	34.2971	3.36933	0.532782	6.32403	2.55e-10	1.13e-08	Control	Bacteria	Actinobacteria	Actinobacteria	Actinomycetales	Intrasporangiaceae	Janibacter	NA
OTU_1472	65.2975	3.26724	0.508383	6.42674	1.3e-10	6.18e-09	Control	Bacteria	Actinobacteria	Thermoleophilia	Solirubrobacterales	Solirubrobacteraceae	Solirubrobacter	NA
OTU_400	30.912	5.59355	0.841226	6.64928	2.95e-11	1.63e-09	Control	Bacteria	Proteobacteria	Gammaproteobacteria	Xanthomonadales	Sinobacteraceae	NA	NA
OTU_964	43.5932	2.94492	0.439913	6.69431	2.17e-11	1.36e-09	Control	Bacteria	Actinobacteria	Acidimicrobiia	Acidimicrobiales	C111	NA	NA
OTU_86	30.8601	4.55337	0.667962	6.81681	9.31e-12	6.87e-10	Control	Bacteria	Actinobacteria	Actinobacteria	Actinomycetales	Nocardioidaceae	NA	NA
OTU_263	56.2601	4.15128	0.552885	7.5084	5.99e-14	9.94e-12	Control	Bacteria	Actinobacteria	Thermoleophilia	Gaiellales	Gaiellaceae	NA	NA
OTU_319	71.7864	2.75585	0.354183	7.78086	7.2e-15	2.05e-12	Control	Bacteria	Nitrospirae	Nitrospira	Nitrospirales	Nitrospiraceae	Nitrospira	NA
OTU_669	72.64	5.20567	0.566567	9.1881	4e-20	2.65e-17	Control	Bacteria	Actinobacteria	Actinobacteria	Actinomycetales	Nakamurellaceae	NA	NA
OTU_726	1.61062	-0.478755	1.98059	-0.241723	0.808995	NA	None	Bacteria	Proteobacteria	Alphaproteobacteria	Rhizobiales	Hyphomicrobiaceae	Rhodoplanes	NA
OTU_715	0.29658	1.78839	4.05132	0.441433	0.658899	NA	None	Bacteria	Proteobacteria	Alphaproteobacteria	Rhizobiales	Hyphomicrobiaceae	Rhodoplanes	NA
OTU_1215	1.46481	-1.69637	1.95534	-0.867557	0.385637	NA	None	Bacteria	Proteobacteria	Alphaproteobacteria	Rhizobiales	Hyphomicrobiaceae	Rhodoplanes	NA
OTU_754	1.14648	-2.43529	2.12592	-1.14552	0.251993	NA	None	Bacteria	Proteobacteria	Alphaproteobacteria	Rhizobiales	Hyphomicrobiaceae	Rhodoplanes	NA
OTU_1661	0.324137	1.8979	4.04094	0.469669	0.638592	NA	None	Bacteria	Proteobacteria	Alphaproteobacteria	Rhizobiales	Hyphomicrobiaceae	Rhodoplanes	NA
OTU_223	1.32162	-0.612898	2.00606	-0.305523	0.759968	NA	None	Bacteria	Proteobacteria	Alphaproteobacteria	Rhizobiales	Bradyrhizobiaceae	NA	NA
OTU_336	0.649138	1.55536	2.52621	0.615691	0.538099	NA	None	Bacteria	Proteobacteria	Alphaproteobacteria	Rhizobiales	Bradyrhizobiaceae	NA	NA
OTU_524	0.175892	1.03387	4.08047	0.25337	0.799982	NA	None	Bacteria	Proteobacteria	Alphaproteobacteria	Rhizobiales	Bradyrhizobiaceae	NA	NA
OTU_881	0.621536	1.48934	2.85683	0.521327	0.602139	NA	None	Bacteria	Proteobacteria	Alphaproteobacteria	Rhizobiales	Bradyrhizobiaceae	Bradyrhizobium	NA
OTU_1231	0.155783	-0.889684	4.08047	-0.218034	0.827402	NA	None	Bacteria	Proteobacteria	Alphaproteobacteria	Rhizobiales	Bradyrhizobiaceae	NA	NA
OTU_402	1.46312	-0.303258	1.63216	-0.185802	0.8526	NA	None	Bacteria	Proteobacteria	Alphaproteobacteria	Rhizobiales	Bradyrhizobiaceae	NA	NA
OTU_699	0.628209	1.48944	2.8478	0.523013	0.600965	NA	None	Bacteria	Proteobacteria	Alphaproteobacteria	Rhizobiales	Bradyrhizobiaceae	NA	NA
OTU_192	0.67592	2.94978	2.70774	1.08939	0.275984	NA	None	Bacteria	Proteobacteria	Alphaproteobacteria	Rhizobiales	Hyphomicrobiaceae	Rhodoplanes	NA
OTU_952	0.799067	-0.385808	2.69365	-0.143229	0.88611	NA	None	Bacteria	Proteobacteria	Gammaproteobacteria	Pseudomonadales	Pseudomonadaceae	Pseudomonas	NA
OTU_852	0.298219	-1.71296	4.04454	-0.423523	0.671913	NA	None	Bacteria	Proteobacteria	Gammaproteobacteria	Pseudomonadales	Pseudomonadaceae	Pseudomonas	NA
OTU_1654	1.59399	3.09615	1.95374	1.58473	0.113027	NA	None	Bacteria	Proteobacteria	Gammaproteobacteria	Pseudomonadales	Pseudomonadaceae	Pseudomonas	NA
OTU_1261	1.09642	-0.272273	2.43229	-0.111941	0.91087	NA	None	Bacteria	Proteobacteria	Gammaproteobacteria	Pseudomonadales	Pseudomonadaceae	Pseudomonas	NA
OTU_1618	0.14829	1.03387	4.08047	0.25337	0.799982	NA	None	Bacteria	Proteobacteria	Gammaproteobacteria	Pseudomonadales	Moraxellaceae	Acinetobacter	NA
OTU_378	0.997369	-2.19265	2.47674	-0.885298	0.375996	NA	None	Bacteria	Proteobacteria	Gammaproteobacteria	Pseudomonadales	Moraxellaceae	Acinetobacter	rhizosphaerae
OTU_1401	0.620761	2.84192	3.23239	0.8792	0.379293	NA	None	Bacteria	Proteobacteria	Gammaproteobacteria	Pseudomonadales	Moraxellaceae	Acinetobacter	NA
OTU_874	0.620761	2.84192	3.23239	0.8792	0.379293	NA	None	Bacteria	Proteobacteria	Gammaproteobacteria	Enterobacteriales	Enterobacteriaceae	Erwinia	dispersa
OTU_340	1.67083	2.08553	1.73713	1.20056	0.229922	NA	None	Bacteria	Proteobacteria	Gammaproteobacteria	Xanthomonadales	Sinobacteraceae	NA	NA
OTU_1449	0.14911	-0.889684	4.08047	-0.218034	0.827402	NA	None	Bacteria	Proteobacteria	Betaproteobacteria	Nitrosomonadales	Nitrosomonadaceae	NA	NA
OTU_1092	1.6532	0.0135529	1.70491	0.00794932	0.993657	NA	None	Bacteria	Proteobacteria	Betaproteobacteria	Nitrosomonadales	Nitrosomonadaceae	Nitrosovibrio	tenuis
OTU_1021	0.14911	-0.889684	4.08047	-0.218034	0.827402	NA	None	Bacteria	Proteobacteria	Betaproteobacteria	A21b	EB1003	NA	NA
OTU_1820	1.12915	1.41513	2.13896	0.661594	0.508231	NA	None	Bacteria	Proteobacteria	Betaproteobacteria	Rhodocyclales	Rhodocyclaceae	NA	NA
OTU_1162	1.19093	1.47639	2.34774	0.628856	0.529443	NA	None	Bacteria	Proteobacteria	Betaproteobacteria	Burkholderiales	Comamonadaceae	Rubrivivax	NA
OTU_1624	0.175892	1.03387	4.08047	0.25337	0.799982	NA	None	Bacteria	Proteobacteria	Betaproteobacteria	Burkholderiales	Comamonadaceae	Rubrivivax	NA
OTU_1181	0.824255	3.24109	2.91101	1.11339	0.26554	NA	None	Bacteria	Proteobacteria	Betaproteobacteria	Burkholderiales	Comamonadaceae	Rubrivivax	NA
OTU_1006	0.324182	1.89807	4.04092	0.469712	0.638561	NA	None	Bacteria	Proteobacteria	Betaproteobacteria	Burkholderiales	Comamonadaceae	Paucibacter	NA
OTU_976	0.819154	0.651732	2.36676	0.275369	0.783033	NA	None	Bacteria	Proteobacteria	Betaproteobacteria	Burkholderiales	Comamonadaceae	Methylibium	NA
OTU_1589	0.474863	-2.37203	3.0494	-0.777869	0.436646	NA	None	Bacteria	Proteobacteria	Betaproteobacteria	Burkholderiales	Comamonadaceae	NA	NA
OTU_1571	0.14829	1.03387	4.08047	0.25337	0.799982	NA	None	Bacteria	Proteobacteria	Betaproteobacteria	Burkholderiales	Comamonadaceae	NA	NA
OTU_406	0.175892	1.03387	4.08047	0.25337	0.799982	NA	None	Bacteria	Proteobacteria	Betaproteobacteria	Burkholderiales	Comamonadaceae	NA	NA
OTU_1030	0.14911	-0.889684	4.08047	-0.218034	0.827402	NA	None	Bacteria	Proteobacteria	Betaproteobacteria	Burkholderiales	Comamonadaceae	Hylemonella	NA
OTU_247	0.649958	0.196195	2.8607	0.0685829	0.945322	NA	None	Bacteria	Proteobacteria	Betaproteobacteria	Burkholderiales	Comamonadaceae	Hylemonella	NA
OTU_1150	0.324137	1.8979	4.04094	0.469669	0.638592	NA	None	Bacteria	Proteobacteria	Betaproteobacteria	Burkholderiales	Comamonadaceae	Hylemonella	NA
OTU_21	1.29479	-1.46434	1.87407	-0.781372	0.434584	NA	None	Bacteria	Proteobacteria	Betaproteobacteria	Burkholderiales	Burkholderiaceae	Burkholderia	NA
OTU_790	0.785608	-1.83349	2.68176	-0.683689	0.494171	NA	None	Bacteria	Proteobacteria	Betaproteobacteria	Burkholderiales	Burkholderiaceae	NA	NA
OTU_1586	0.596438	-2.70785	3.93106	-0.688835	0.490927	NA	None	Bacteria	Proteobacteria	Betaproteobacteria	Burkholderiales	Burkholderiaceae	Burkholderia	NA
OTU_69	0.675875	2.9497	2.70778	1.08934	0.276004	NA	None	Bacteria	Proteobacteria	Gammaproteobacteria	Xanthomonadales	Xanthomonadaceae	NA	NA
OTU_257	0.790732	1.88576	2.6642	0.707816	0.47906	NA	None	Bacteria	Actinobacteria	Acidimicrobiia	Acidimicrobiales	C111	NA	NA
OTU_88	0.67592	2.94978	2.70774	1.08939	0.275984	NA	None	Bacteria	Actinobacteria	Acidimicrobiia	Acidimicrobiales	C111	NA	NA
OTU_1600	1.50086	2.98702	1.95395	1.5287	0.126338	NA	None	Bacteria	Actinobacteria	Acidimicrobiia	Acidimicrobiales	C111	NA	NA
OTU_1087	0.169971	-0.889684	4.08047	-0.218034	0.827402	NA	None	Bacteria	Actinobacteria	Actinobacteria	Actinomycetales	Streptosporangiaceae	Streptosporangium	NA
OTU_198	0.351783	2.0019	4.03175	0.496534	0.619518	NA	None	Bacteria	Actinobacteria	Actinobacteria	Actinomycetales	Nocardioidaceae	Nocardioides	NA
OTU_1086	1.58064	2.02752	1.92898	1.05108	0.293221	NA	None	Bacteria	Actinobacteria	Actinobacteria	Actinomycetales	Nocardioidaceae	NA	NA
OTU_49	1.48717	-4.01366	2.4488	-1.63903	0.101207	NA	None	Bacteria	Actinobacteria	Actinobacteria	Actinomycetales	Nocardioidaceae	NA	NA
OTU_330	0.311565	-1.76768	4.0395	-0.4376	0.661676	NA	None	Bacteria	Actinobacteria	Actinobacteria	Actinomycetales	Nocardioidaceae	NA	NA
OTU_98	0.345862	0.0720887	4.03463	0.0178675	0.985745	NA	None	Bacteria	Actinobacteria	Actinobacteria	Actinomycetales	Nocardioidaceae	Nocardioides	NA
OTU_1182	1.52186	2.9875	2.00466	1.49028	0.136152	NA	None	Bacteria	Actinobacteria	Actinobacteria	Actinomycetales	Nocardioidaceae	Nocardioides	NA
OTU_55	0.175892	1.03387	4.08047	0.25337	0.799982	NA	None	Bacteria	Actinobacteria	Actinobacteria	Actinomycetales	Nocardioidaceae	Nocardioides	NA
OTU_1029	0.351694	2.00158	4.03178	0.49645	0.619577	NA	None	Bacteria	Actinobacteria	Actinobacteria	Actinomycetales	Nocardioidaceae	Nocardioides	NA
OTU_456	0.175892	1.03387	4.08047	0.25337	0.799982	NA	None	Bacteria	Actinobacteria	Actinobacteria	Actinomycetales	Nocardioidaceae	NA	NA
OTU_1519	0.331629	0.072089	4.08047	0.0176668	0.985905	NA	None	Bacteria	Actinobacteria	Actinobacteria	Actinomycetales	Propionibacteriaceae	Microlunatus	NA
OTU_315	1.14835	3.72084	2.22082	1.67543	0.0938493	NA	None	Bacteria	Actinobacteria	Actinobacteria	Actinomycetales	Pseudonocardiaceae	Pseudonocardia	NA
OTU_872	0.52763	2.58719	3.4311	0.754043	0.450824	NA	None	Bacteria	Actinobacteria	Actinobacteria	Actinomycetales	Pseudonocardiaceae	Pseudonocardia	halophobica
OTU_115	0.52763	2.58719	3.4311	0.754043	0.450824	NA	None	Bacteria	Actinobacteria	Actinobacteria	Actinomycetales	Pseudonocardiaceae	Pseudonocardia	NA
OTU_1772	0.175847	1.03387	4.08047	0.25337	0.799982	NA	None	Bacteria	Actinobacteria	Actinobacteria	Actinomycetales	Pseudonocardiaceae	Pseudonocardia	NA
OTU_284	1.3157	-1.48397	2.02273	-0.733647	0.463164	NA	None	Bacteria	Actinobacteria	Actinobacteria	Actinomycetales	Mycobacteriaceae	Mycobacterium	llatzerense
OTU_664	1.14992	1.36216	1.93295	0.704705	0.480994	NA	None	Bacteria	Actinobacteria	Actinobacteria	Actinomycetales	Mycobacteriaceae	Mycobacterium	vaccae
OTU_1558	0.479919	0.938924	3.12215	0.30073	0.76362	NA	None	Bacteria	Actinobacteria	Actinobacteria	Actinomycetales	Mycobacteriaceae	Mycobacterium	NA
OTU_1817	0.796563	3.1972	2.93793	1.08825	0.276486	NA	None	Bacteria	Actinobacteria	Actinobacteria	Actinomycetales	Mycobacteriaceae	Mycobacterium	NA
OTU_1453	1.63154	0.190095	1.89243	0.10045	0.919987	NA	None	Bacteria	Actinobacteria	Actinobacteria	Actinomycetales	Mycobacteriaceae	Mycobacterium	NA
OTU_66	0.351783	2.0019	4.03175	0.496534	0.619518	NA	None	Bacteria	Actinobacteria	Actinobacteria	Actinomycetales	Mycobacteriaceae	Mycobacterium	NA
OTU_1623	0.175892	1.03387	4.08047	0.25337	0.799982	NA	None	Bacteria	Actinobacteria	Actinobacteria	Actinomycetales	Mycobacteriaceae	Mycobacterium	NA
OTU_1079	0.155783	-0.889684	4.08047	-0.218034	0.827402	NA	None	Bacteria	Actinobacteria	Actinobacteria	Actinomycetales	Mycobacteriaceae	Mycobacterium	NA
OTU_1082	0.980857	1.12295	2.26027	0.496821	0.619315	NA	None	Bacteria	Actinobacteria	Actinobacteria	Actinomycetales	Mycobacteriaceae	Mycobacterium	NA
OTU_1035	0.824255	3.24109	2.91101	1.11339	0.26554	NA	None	Bacteria	Actinobacteria	Actinobacteria	Actinomycetales	Mycobacteriaceae	Mycobacterium	NA
OTU_360	1.09319	3.65933	2.36197	1.54927	0.121316	NA	None	Bacteria	Actinobacteria	Actinobacteria	Actinomycetales	Mycobacteriaceae	Mycobacterium	NA
OTU_328	0.500028	2.51784	3.00068	0.839089	0.401419	NA	None	Bacteria	Actinobacteria	Actinobacteria	Actinomycetales	Mycobacteriaceae	Mycobacterium	NA
OTU_733	0.648363	2.89759	3.15364	0.918808	0.358196	NA	None	Bacteria	Actinobacteria	Actinobacteria	Actinomycetales	Mycobacteriaceae	Mycobacterium	NA
OTU_567	0.297399	0.072089	4.08047	0.0176668	0.985905	NA	None	Bacteria	Actinobacteria	Actinobacteria	Actinomycetales	Frankiaceae	NA	NA
OTU_1090	0.743908	-0.570354	3.13498	-0.181932	0.855636	NA	None	Bacteria	Actinobacteria	Actinobacteria	Actinomycetales	Frankiaceae	NA	NA
OTU_96	0.14829	1.03387	4.08047	0.25337	0.799982	NA	None	Bacteria	Actinobacteria	Actinobacteria	Actinomycetales	Frankiaceae	NA	NA
OTU_1016	0.679883	-2.88268	3.76784	-0.765075	0.444227	NA	None	Bacteria	Actinobacteria	Actinobacteria	Actinomycetales	Frankiaceae	Actinomycetales	Ellin122
OTU_1045	1.19333	-0.341099	2.10977	-0.161676	0.871561	NA	None	Bacteria	Actinobacteria	Actinobacteria	Actinomycetales	Frankiaceae	NA	NA
OTU_1048	1.52788	-0.0490136	1.96319	-0.0249663	0.980082	NA	None	Bacteria	Actinobacteria	Actinobacteria	Actinomycetales	Streptomycetaceae	Streptomyces	radiopugnans
OTU_1065	1.20437	2.62329	2.36676	1.10839	0.267692	NA	None	Bacteria	Actinobacteria	Actinobacteria	Actinomycetales	Streptomycetaceae	Streptomyces	NA
OTU_1513	0.467348	-2.35176	3.99581	-0.588558	0.556158	NA	None	Bacteria	Actinobacteria	Actinobacteria	Actinomycetales	Streptomycetaceae	Streptomyces	NA
OTU_233	1.48904	0.411872	1.77639	0.231859	0.816648	NA	None	Bacteria	Actinobacteria	Actinobacteria	Actinomycetales	Streptomycetaceae	Streptomyces	NA
OTU_920	1.09556	-0.386696	2.43314	-0.158929	0.873725	NA	None	Bacteria	Actinobacteria	Actinobacteria	Actinomycetales	Streptomycetaceae	Streptomyces	NA
OTU_554	0.14829	1.03387	4.08047	0.25337	0.799982	NA	None	Bacteria	Actinobacteria	Actinobacteria	Actinomycetales	Streptomycetaceae	Streptomyces	ahygroscopicus
OTU_1018	0.791552	0.591311	2.38138	0.248306	0.803898	NA	None	Bacteria	Actinobacteria	Actinobacteria	Actinomycetales	Streptomycetaceae	Streptomyces	NA
OTU_1304	0.743908	-0.570354	3.13498	-0.181932	0.855636	NA	None	Bacteria	Actinobacteria	Actinobacteria	Actinomycetales	Streptomycetaceae	Streptomyces	NA
OTU_1349	1.51088	0.377845	1.9831	0.190533	0.848892	NA	None	Bacteria	Actinobacteria	Actinobacteria	Actinomycetales	Streptomycetaceae	Streptomyces	NA
OTU_258	1.20512	1.43396	2.11836	0.676918	0.498458	NA	None	Bacteria	Actinobacteria	Actinobacteria	Actinomycetales	Streptomycetaceae	Streptomyces	NA
OTU_35	0.473246	0.938865	3.13539	0.299441	0.764603	NA	None	Bacteria	Actinobacteria	Actinobacteria	Actinomycetales	Streptomycetaceae	Streptomyces	NA
OTU_162	1.35189	3.95038	2.19744	1.79772	0.0722214	NA	None	Bacteria	Actinobacteria	Actinobacteria	Actinomycetales	Streptomycetaceae	Streptomyces	NA
OTU_1303	0.845846	1.98607	2.33283	0.851358	0.394571	NA	None	Bacteria	Actinobacteria	Actinobacteria	Actinomycetales	Streptomycetaceae	Streptomyces	purpeofuscus
OTU_1072	0.968173	0.0880076	2.21689	0.0396986	0.968333	NA	None	Bacteria	Actinobacteria	Actinobacteria	Actinomycetales	Streptomycetaceae	Kitasatospora	NA
OTU_1748	0.304072	0.072089	4.08047	0.0176668	0.985905	NA	None	Bacteria	Actinobacteria	Actinobacteria	Actinomycetales	Streptomycetaceae	Streptomyces	aureofaciens
OTU_147	1.60041	-3.01816	1.95772	-1.54167	0.123153	NA	None	Bacteria	Actinobacteria	Actinobacteria	Actinomycetales	Streptomycetaceae	NA	NA
OTU_1832	0.972545	3.48231	2.7476	1.2674	0.205012	NA	None	Bacteria	Actinobacteria	Actinobacteria	Actinomycetales	Streptomycetaceae	Streptomyces	NA
OTU_1266	0.487457	-0.806679	3.59652	-0.224295	0.822528	NA	None	Bacteria	Actinobacteria	Actinobacteria	Actinomycetales	Streptomycetaceae	NA	NA
OTU_960	0.480784	-0.783573	3.11936	-0.251197	0.801662	NA	None	Bacteria	Actinobacteria	Actinobacteria	Actinomycetales	Streptomycetaceae	NA	NA
OTU_1337	0.499983	2.51813	3.48801	0.72194	0.470331	NA	None	Bacteria	Actinobacteria	Actinobacteria	Actinomycetales	Microbacteriaceae	Cryocola	NA
OTU_539	1.37348	2.81495	2.03138	1.38573	0.165829	NA	None	Bacteria	Actinobacteria	Actinobacteria	Actinomycetales	Microbacteriaceae	Clavibacter	NA
OTU_1070	0.351783	2.0019	4.03175	0.496534	0.619518	NA	None	Bacteria	Actinobacteria	Actinobacteria	Actinomycetales	Microbacteriaceae	Salinibacterium	NA
OTU_158	0.979948	2.27984	2.20828	1.03241	0.301881	NA	None	Bacteria	Actinobacteria	Actinobacteria	Actinomycetales	Microbacteriaceae	NA	NA
OTU_174	0.175892	1.03387	4.08047	0.25337	0.799982	NA	None	Bacteria	Actinobacteria	Actinobacteria	Actinomycetales	Intrasporangiaceae	NA	NA
OTU_1421	0.515833	-0.911451	3.53644	-0.257731	0.796614	NA	None	Bacteria	Actinobacteria	Actinobacteria	Actinomycetales	Intrasporangiaceae	Oryzihumus	leptocrescens
OTU_316	0.995865	0.151817	2.49949	0.0607394	0.951567	NA	None	Bacteria	Actinobacteria	Actinobacteria	Actinomycetales	Intrasporangiaceae	NA	NA
OTU_1767	0.521754	1.03681	3.52138	0.294433	0.768427	NA	None	Bacteria	Actinobacteria	Actinobacteria	Actinomycetales	Intrasporangiaceae	Knoellia	subterranea
OTU_1198	0.175847	1.03387	4.08047	0.25337	0.799982	NA	None	Bacteria	Actinobacteria	Actinobacteria	Actinomycetales	Intrasporangiaceae	Terracoccus	NA
OTU_1723	0.175892	1.03387	4.08047	0.25337	0.799982	NA	None	Bacteria	Actinobacteria	Actinobacteria	Actinomycetales	Micrococcaceae	Microbispora	rosea
OTU_463	0.924834	2.19527	2.55953	0.857682	0.391068	NA	None	Bacteria	Actinobacteria	Actinobacteria	Actinomycetales	Micrococcaceae	Arthrobacter	NA
OTU_950	0.175892	1.03387	4.08047	0.25337	0.799982	NA	None	Bacteria	Actinobacteria	Actinobacteria	Actinomycetales	Micrococcaceae	Arthrobacter	NA
OTU_1726	0.479964	0.939074	3.12207	0.300786	0.763578	NA	None	Bacteria	Actinobacteria	Actinobacteria	Actinomycetales	Micrococcaceae	NA	NA
OTU_954	0.831613	1.98757	2.64045	0.752739	0.451607	NA	None	Bacteria	Actinobacteria	Actinobacteria	Actinomycetales	Micrococcaceae	NA	NA
OTU_955	0.683458	1.62422	3.23735	0.501712	0.61587	NA	None	Bacteria	Actinobacteria	Actinobacteria	Actinomycetales	Micrococcaceae	NA	NA
OTU_357	0.946582	1.09937	2.49026	0.441467	0.658875	NA	None	Bacteria	Actinobacteria	Thermoleophilia	Solirubrobacterales	Patulibacteraceae	NA	NA
OTU_359	0.675875	2.9497	2.70778	1.08934	0.276004	NA	None	Bacteria	Actinobacteria	Thermoleophilia	Solirubrobacterales	Solirubrobacteraceae	NA	NA
OTU_544	0.325753	-1.82328	4.03456	-0.451915	0.651331	NA	None	Bacteria	Actinobacteria	Thermoleophilia	Gaiellales	Gaiellaceae	NA	NA
OTU_382	0.818289	1.93909	2.34543	0.826754	0.408377	NA	None	Bacteria	Actinobacteria	Thermoleophilia	Gaiellales	Gaiellaceae	NA	NA
OTU_555	0.318261	0.072089	4.08047	0.0176668	0.985905	NA	None	Bacteria	Actinobacteria	Thermoleophilia	Gaiellales	Gaiellaceae	NA	NA
OTU_1640	0.76313	1.82452	3.11891	0.584985	0.558558	NA	None	Bacteria	Actinobacteria	Thermoleophilia	Gaiellales	Gaiellaceae	NA	NA
OTU_1391	0.331674	0.072089	4.08047	0.0176668	0.985905	NA	None	Bacteria	Actinobacteria	Thermoleophilia	Gaiellales	Gaiellaceae	NA	NA
OTU_855	0.601472	-0.0108448	2.9158	-0.00371931	0.997032	NA	None	Bacteria	Actinobacteria	Thermoleophilia	Gaiellales	Gaiellaceae	NA	NA
OTU_1239	0.852587	2.03624	2.59154	0.785723	0.43203	NA	None	Bacteria	Actinobacteria	Thermoleophilia	Gaiellales	Gaiellaceae	NA	NA
OTU_1516	0.155783	-0.889684	4.08047	-0.218034	0.827402	NA	None	Bacteria	Firmicutes	Bacilli	Bacillales	Staphylococcaceae	NA	NA
OTU_1612	1.44386	-1.67396	1.97336	-0.84828	0.396282	NA	None	Bacteria	Firmicutes	Bacilli	Bacillales	Bacillaceae	Bacillus	NA
OTU_1411	1.58704	-4.11245	2.02366	-2.03218	0.0421351	NA	None	Bacteria	Firmicutes	Bacilli	Bacillales	Bacillaceae	Bacillus	NA
OTU_1417	0.339941	-1.87733	4.02994	-0.465846	0.641326	NA	None	Bacteria	Firmicutes	Bacilli	Bacillales	Planococcaceae	NA	NA
OTU_1806	0.14829	1.03387	4.08047	0.25337	0.799982	NA	None	Bacteria	Firmicutes	Bacilli	Bacillales	Bacillaceae	Bacillus	muralis
OTU_234	0.670774	0.124579	2.83914	0.0438791	0.965001	NA	None	Bacteria	Firmicutes	Bacilli	Bacillales	Bacillaceae	Bacillus	foraminis
OTU_742	0.175847	1.03387	4.08047	0.25337	0.799982	NA	None	Bacteria	Firmicutes	Bacilli	Bacillales	Planococcaceae	Planococcus	pelagicus
OTU_1058	0.963094	-2.18066	2.25973	-0.965012	0.334539	NA	None	Bacteria	Firmicutes	Bacilli	Bacillales	Bacillaceae	Bacillus	NA
OTU_906	0.155783	-0.889684	4.08047	-0.218034	0.827402	NA	None	Bacteria	Firmicutes	Bacilli	Bacillales	Bacillaceae	Bacillus	NA
OTU_1409	1.59636	0.0873779	1.8959	0.0460878	0.96324	NA	None	Bacteria	Firmicutes	Bacilli	Bacillales	Bacillaceae	Bacillus	NA
OTU_114	0.507476	1.03676	3.55441	0.291683	0.770529	NA	None	Bacteria	Firmicutes	Bacilli	Bacillales	Bacillaceae	Bacillus	NA
OTU_1144	1.72042	-1.37249	1.63295	-0.840493	0.400632	NA	None	Bacteria	Firmicutes	Bacilli	Bacillales	Bacillaceae	Bacillus	muralis
OTU_1804	1.59146	-1.0419	2.13561	-0.487872	0.62564	NA	None	Bacteria	Firmicutes	Bacilli	Bacillales	Bacillaceae	Bacillus	muralis
OTU_1301	0.325753	-1.82328	4.03456	-0.451915	0.651331	NA	None	Bacteria	Firmicutes	Bacilli	Bacillales	Bacillaceae	Bacillus	NA
OTU_1766	0.169971	-0.889684	4.08047	-0.218034	0.827402	NA	None	Bacteria	Firmicutes	Bacilli	Bacillales	Bacillaceae	Bacillus	horikoshii
OTU_1488	0.298219	-1.71296	4.04454	-0.423523	0.671913	NA	None	Bacteria	Firmicutes	Bacilli	Bacillales	Bacillaceae	Bacillus	foraminis
OTU_30	0.298219	-1.71296	4.04454	-0.423523	0.671913	NA	None	Bacteria	Firmicutes	Bacilli	Bacillales	Bacillaceae	Bacillus	NA
OTU_1573	0.976508	-2.16019	2.21392	-0.975729	0.329199	NA	None	Bacteria	Firmicutes	Bacilli	Bacillales	Bacillaceae	Bacillus	NA
OTU_1541	0.962275	-2.14	2.25384	-0.949494	0.34237	NA	None	Bacteria	Firmicutes	Bacilli	Bacillales	Bacillaceae	Bacillus	NA
OTU_80	0.670819	0.120431	2.53726	0.0474648	0.962143	NA	None	Bacteria	Firmicutes	Bacilli	Bacillales	Bacillaceae	Bacillus	NA
OTU_1469	0.474043	-0.857603	3.13823	-0.273276	0.784641	NA	None	Bacteria	Firmicutes	Bacilli	Bacillales	Bacillaceae	Bacillus	NA
OTU_431	0.644834	-2.80936	2.74707	-1.02268	0.306461	NA	None	Bacteria	Firmicutes	Bacilli	Bacillales	Planococcaceae	Sporosarcina	NA
OTU_937	1.72873	-3.12459	1.87	-1.6709	0.0947412	NA	None	Bacteria	Firmicutes	Bacilli	Bacillales	Planococcaceae	Sporosarcina	NA
OTU_1232	1.31645	-2.66662	2.06466	-1.29156	0.19651	NA	None	Bacteria	Firmicutes	Bacilli	Bacillales	Planococcaceae	Sporosarcina	NA
OTU_534	0.325753	-1.82328	4.03456	-0.451915	0.651331	NA	None	Bacteria	Firmicutes	Bacilli	Bacillales	Planococcaceae	Sporosarcina	NA
OTU_475	0.325753	-1.82328	4.03456	-0.451915	0.651331	NA	None	Bacteria	Firmicutes	Bacilli	Bacillales	Planococcaceae	Sporosarcina	aquimarina
OTU_1166	0.324956	0.072089	4.08047	0.0176668	0.985905	NA	None	Bacteria	Firmicutes	Bacilli	Bacillales	Planococcaceae	NA	NA
OTU_1132	1.11649	-0.315786	1.95001	-0.161941	0.871353	NA	None	Bacteria	Firmicutes	Bacilli	Bacillales	Bacillaceae	Bacillus	NA
OTU_968	0.630645	-2.7824	2.76176	-1.00747	0.313708	NA	None	Bacteria	Firmicutes	Bacilli	Bacillales	Planococcaceae	Lysinibacillus	boronitolerans
OTU_1340	1.14484	-0.250919	2.39965	-0.104565	0.916721	NA	None	Bacteria	Firmicutes	Bacilli	Bacillales	Planococcaceae	Lysinibacillus	boronitolerans
OTU_1581	0.331629	0.072089	4.08047	0.0176668	0.985905	NA	None	Bacteria	Firmicutes	Bacilli	Bacillales	Planococcaceae	Lysinibacillus	boronitolerans
OTU_1015	0.304892	-1.74051	4.04198	-0.430609	0.666753	NA	None	Bacteria	Firmicutes	Bacilli	Bacillales	Planococcaceae	NA	NA
OTU_1258	0.657428	-1.42671	2.81904	-0.506097	0.612789	NA	None	Bacteria	Firmicutes	Bacilli	Bacillales	Planococcaceae	Solibacillus	NA
OTU_149	1.32308	-2.67605	2.29378	-1.16666	0.24335	NA	None	Bacteria	Firmicutes	Bacilli	Bacillales	Planococcaceae	NA	NA
OTU_1603	0.331674	0.072089	4.08047	0.0176668	0.985905	NA	None	Bacteria	Firmicutes	Bacilli	Bacillales	Planococcaceae	NA	NA
OTU_24	0.14829	1.03387	4.08047	0.25337	0.799982	NA	None	Bacteria	Firmicutes	Bacilli	Bacillales	Planococcaceae	Lysinibacillus	NA
OTU_455	0.467348	-2.35176	3.99581	-0.588558	0.556158	NA	None	Bacteria	Firmicutes	Bacilli	Bacillales	Planococcaceae	Lysinibacillus	boronitolerans
OTU_587	0.175847	1.03387	4.08047	0.25337	0.799982	NA	None	Bacteria	Firmicutes	Bacilli	Bacillales	Planococcaceae	Lysinibacillus	boronitolerans
OTU_1280	0.487412	-0.806679	3.59663	-0.224287	0.822534	NA	None	Bacteria	Firmicutes	Bacilli	Bacillales	Planococcaceae	NA	NA
OTU_556	0.956399	-3.38083	2.39981	-1.40879	0.158898	NA	None	Bacteria	Firmicutes	Bacilli	Bacillales	Planococcaceae	NA	NA
OTU_1192	0.169971	-0.889684	4.08047	-0.218034	0.827402	NA	None	Bacteria	Firmicutes	Bacilli	Bacillales	Planococcaceae	NA	NA
OTU_869	1.06215	-1.32051	2.40304	-0.549515	0.582652	NA	None	Bacteria	Firmicutes	Bacilli	Bacillales	Planococcaceae	Planococcus	NA
OTU_460	0.474043	-0.857603	3.13823	-0.273276	0.784641	NA	None	Bacteria	Firmicutes	Bacilli	Bacillales	Planococcaceae	Solibacillus	NA
OTU_501	0.630645	-2.7824	2.76176	-1.00747	0.313708	NA	None	Bacteria	Firmicutes	Bacilli	Bacillales	Bacillaceae	Bacillus	thuringiensis
OTU_680	0.298219	-1.71296	4.04454	-0.423523	0.671913	NA	None	Bacteria	Firmicutes	Bacilli	Bacillales	Bacillaceae	Bacillus	NA
OTU_546	0.460675	-2.33389	3.58588	-0.650856	0.515139	NA	None	Bacteria	Firmicutes	Bacilli	Turicibacterales	Turicibacteraceae	Turicibacter	NA
OTU_1219	1.05526	3.58839	2.71082	1.32373	0.185593	NA	None	Bacteria	Bacteroidetes	Flavobacteriia	Flavobacteriales	Flavobacteriaceae	Flavobacterium	NA
OTU_1440	0.324137	1.8979	4.04094	0.469669	0.638592	NA	None	Bacteria	Bacteroidetes	Cytophagia	Cytophagales	Cytophagaceae	Adhaeribacter	NA
OTU_73	1.73096	4.30397	2.16581	1.98724	0.046896	NA	None	Bacteria	Bacteroidetes	[Saprospirae]	[Saprospirales]	Chitinophagaceae	NA	NA
OTU_623	1.21875	-2.59036	2.32781	-1.11279	0.2658	NA	None	Bacteria	Bacteroidetes	[Saprospirae]	[Saprospirales]	Chitinophagaceae	NA	NA
OTU_862	0.351739	2.00147	3.98014	0.502864	0.61506	NA	None	Bacteria	Bacteroidetes	[Saprospirae]	[Saprospirales]	Chitinophagaceae	NA	NA
OTU_1789	0.14829	1.03387	4.08047	0.25337	0.799982	NA	None	Bacteria	Bacteroidetes	[Saprospirae]	[Saprospirales]	Chitinophagaceae	NA	NA
OTU_304	0.500848	1.03236	3.08932	0.334171	0.73825	NA	None	Bacteria	Bacteroidetes	[Saprospirae]	[Saprospirales]	Chitinophagaceae	NA	NA
OTU_1433	1.14835	3.72084	2.22082	1.67543	0.0938493	NA	None	Bacteria	Bacteroidetes	[Saprospirae]	[Saprospirales]	Chitinophagaceae	NA	NA
OTU_458	0.500028	2.51784	3.00068	0.839089	0.401419	NA	None	Bacteria	Bacteroidetes	[Saprospirae]	[Saprospirales]	Chitinophagaceae	NA	NA
OTU_422	1.20346	3.77913	2.2615	1.67107	0.0947076	NA	None	Bacteria	Bacteroidetes	[Saprospirae]	[Saprospirales]	Chitinophagaceae	NA	NA
OTU_1815	0.500028	2.51784	3.00068	0.839089	0.401419	NA	None	Bacteria	Bacteroidetes	[Saprospirae]	[Saprospirales]	Chitinophagaceae	NA	NA
OTU_995	0.14829	1.03387	4.08047	0.25337	0.799982	NA	None	Bacteria	Bacteroidetes	[Saprospirae]	[Saprospirales]	Chitinophagaceae	NA	NA
OTU_592	0.345818	0.0720887	4.03482	0.0178667	0.985745	NA	None	Bacteria	Bacteroidetes	[Saprospirae]	[Saprospirales]	Chitinophagaceae	NA	NA
OTU_415	0.14911	-0.889684	4.08047	-0.218034	0.827402	NA	None	Bacteria	Nitrospirae	Nitrospira	Nitrospirales	0319-6A21	NA	NA
OTU_6	1.55712	-1.17479	1.70454	-0.689211	0.490691	NA	None	Bacteria	Nitrospirae	Nitrospira	Nitrospirales	0319-6A21	NA	NA
OTU_327	0.481536	-2.39018	3.53649	-0.675864	0.499127	NA	None	Bacteria	Nitrospirae	Nitrospira	Nitrospirales	0319-6A21	NA	NA
OTU_1135	0.459855	-0.806534	3.6691	-0.219818	0.826013	NA	None	Bacteria	Nitrospirae	Nitrospira	Nitrospirales	0319-6A21	NA	NA
OTU_773	1.72517	3.18462	1.93992	1.64162	0.100668	NA	None	Bacteria	Nitrospirae	Nitrospira	Nitrospirales	[Leptospirillaceae]	NA	NA
OTU_808	0.52763	2.58719	3.4311	0.754043	0.450824	NA	None	Bacteria	Gemmatimonadetes	Gemmatimonadetes	Gemmatimonadales	Ellin5301	NA	NA
OTU_1200	0.982339	-0.873371	2.22397	-0.392709	0.694535	NA	None	Bacteria	Planctomycetes	Planctomycetia	Gemmatales	Isosphaeraceae	NA	NA
OTU_52	0.507476	1.03676	3.55441	0.291683	0.770529	NA	None	Bacteria	Planctomycetes	Planctomycetia	Planctomycetales	Planctomycetaceae	Planctomyces	NA
OTU_834	0.14911	-0.889684	4.08047	-0.218034	0.827402	NA	None	Bacteria	Planctomycetes	Planctomycetia	Pirellulales	Pirellulaceae	A17	NA
OTU_1385	0.324956	0.072089	4.08047	0.0176668	0.985905	NA	None	Bacteria	Planctomycetes	Planctomycetia	Pirellulales	Pirellulaceae	A17	NA
OTU_1864	0.501645	-0.857249	3.08523	-0.277856	0.781123	NA	None	Archaea	Crenarchaeota	Thaumarchaeota	Nitrososphaerales	Nitrososphaeraceae	Candidatus Nitrososphaera	NA
OTU_1098	1.24309	1.53285	2.139	0.716623	0.473607	NA	None	Bacteria	Verrucomicrobia	Opitutae	Opitutales	Opitutaceae	Opitutus	NA
OTU_53	1.10635	-3.59258	2.64694	-1.35726	0.1747	NA	None	Bacteria	Verrucomicrobia	[Pedosphaerae]	[Pedosphaerales]	Ellin517	NA	NA
OTU_1227	0.175847	1.03387	4.08047	0.25337	0.799982	NA	None	Bacteria	Verrucomicrobia	[Pedosphaerae]	[Pedosphaerales]	Ellin517	NA	NA
OTU_416	0.325753	-1.82328	4.03456	-0.451915	0.651331	NA	None	Bacteria	Verrucomicrobia	[Pedosphaerae]	[Pedosphaerales]	Ellin515	NA	NA
OTU_1005	1.07722	-2.34586	2.47522	-0.947736	0.343264	NA	None	Bacteria	Verrucomicrobia	[Pedosphaerae]	[Pedosphaerales]	Ellin515	NA	NA
OTU_1399	0.14829	1.03387	4.08047	0.25337	0.799982	NA	None	Bacteria	Verrucomicrobia	[Pedosphaerae]	[Pedosphaerales]	Ellin515	NA	NA
OTU_1630	0.940639	-0.924432	2.27824	-0.405766	0.684915	NA	None	Bacteria	Verrucomicrobia	[Pedosphaerae]	[Pedosphaerales]	Ellin515	NA	NA
OTU_1609	0.819064	0.651546	2.36681	0.275285	0.783098	NA	None	Bacteria	Verrucomicrobia	[Pedosphaerae]	[Pedosphaerales]	Ellin515	NA	NA
OTU_225	1.15235	-1.21971	1.93534	-0.630231	0.528544	NA	None	Bacteria	Verrucomicrobia	[Spartobacteria]	[Chthoniobacterales]	[Chthoniobacteraceae]	Candidatus Xiphinematobacter	NA
OTU_1644	1.23881	-0.779659	2.0245	-0.385111	0.700155	NA	None	Bacteria	Verrucomicrobia	[Spartobacteria]	[Chthoniobacterales]	[Chthoniobacteraceae]	DA101	NA
OTU_214	0.175892	1.03387	4.08047	0.25337	0.799982	NA	None	Bacteria	Verrucomicrobia	[Spartobacteria]	[Chthoniobacterales]	[Chthoniobacteraceae]	DA101	NA
OTU_314	1.44493	4.05668	2.08592	1.94479	0.0517999	NA	None	Bacteria	Verrucomicrobia	[Spartobacteria]	[Chthoniobacterales]	[Chthoniobacteraceae]	DA101	NA
OTU_735	0.968195	-0.0304351	2.21735	-0.0137259	0.989049	NA	None	Bacteria	Verrucomicrobia	[Spartobacteria]	[Chthoniobacterales]	[Chthoniobacteraceae]	DA101	NA
OTU_1136	0.940616	0.0293329	2.22777	0.0131669	0.989495	NA	None	Bacteria	Verrucomicrobia	[Spartobacteria]	[Chthoniobacterales]	[Chthoniobacteraceae]	DA101	NA
OTU_300	0.82421	3.24133	2.50875	1.29201	0.196355	NA	None	Bacteria	Verrucomicrobia	[Spartobacteria]	[Chthoniobacterales]	[Chthoniobacteraceae]	DA101	NA
OTU_1347	0.324956	0.072089	4.08047	0.0176668	0.985905	NA	None	Bacteria	Verrucomicrobia	[Spartobacteria]	[Chthoniobacterales]	[Chthoniobacteraceae]	DA101	NA
OTU_1214	0.67674	1.61997	2.80135	0.578282	0.563074	NA	None	Bacteria	Verrucomicrobia	[Spartobacteria]	[Chthoniobacterales]	[Chthoniobacteraceae]	DA101	NA
OTU_813	0.304892	-1.74051	4.04198	-0.430609	0.666753	NA	None	Bacteria	Verrucomicrobia	[Spartobacteria]	[Chthoniobacterales]	[Chthoniobacteraceae]	DA101	NA
OTU_560	1.54963	-0.556115	1.69838	-0.327438	0.743337	NA	None	Bacteria	Verrucomicrobia	[Spartobacteria]	[Chthoniobacterales]	[Chthoniobacteraceae]	DA101	NA
OTU_291	0.324182	1.89807	4.04092	0.469712	0.638561	NA	None	Bacteria	Verrucomicrobia	[Spartobacteria]	[Chthoniobacterales]	[Chthoniobacteraceae]	DA101	NA
OTU_270	0.175847	1.03387	4.08047	0.25337	0.799982	NA	None	Bacteria	Verrucomicrobia	[Spartobacteria]	[Chthoniobacterales]	[Chthoniobacteraceae]	DA101	NA
OTU_655	1.36952	-3.90726	2.2576	-1.73072	0.0835023	NA	None	Bacteria	Verrucomicrobia	[Spartobacteria]	[Chthoniobacterales]	[Chthoniobacteraceae]	DA101	NA
OTU_1583	0.942233	-2.15051	2.23152	-0.963696	0.335199	NA	None	Bacteria	Verrucomicrobia	[Spartobacteria]	[Chthoniobacterales]	[Chthoniobacteraceae]	DA101	NA
OTU_346	1.10146	1.37635	2.14609	0.64133	0.521309	NA	None	Bacteria	Verrucomicrobia	[Spartobacteria]	[Chthoniobacterales]	[Chthoniobacteraceae]	DA101	NA
OTU_626	0.813233	-0.570149	2.37301	-0.240265	0.810125	NA	None	Bacteria	Verrucomicrobia	[Spartobacteria]	[Chthoniobacterales]	[Chthoniobacteraceae]	DA101	NA
OTU_477	0.622356	0.106323	2.89091	0.0367786	0.970662	NA	None	Bacteria	Verrucomicrobia	[Spartobacteria]	[Chthoniobacterales]	[Chthoniobacteraceae]	DA101	NA
OTU_1663	1.49738	-0.19817	1.74415	-0.11362	0.909539	NA	None	Bacteria	Verrucomicrobia	[Spartobacteria]	[Chthoniobacterales]	[Chthoniobacteraceae]	Candidatus Xiphinematobacter	NA
OTU_521	1.32082	0.16097	2.0401	0.0789031	0.93711	NA	None	Bacteria	Proteobacteria	Deltaproteobacteria	Desulfuromonadales	Geobacteraceae	Geobacter	NA
OTU_1585	0.670819	0.120431	2.53726	0.0474648	0.962143	NA	None	Bacteria	Proteobacteria	Deltaproteobacteria	Desulfuromonadales	Geobacteraceae	Geobacter	NA
OTU_1428	0.175892	1.03387	4.08047	0.25337	0.799982	NA	None	Bacteria	Proteobacteria	Deltaproteobacteria	Myxococcales	Haliangiaceae	NA	NA
OTU_576	0.175847	1.03387	4.08047	0.25337	0.799982	NA	None	Bacteria	Proteobacteria	Deltaproteobacteria	Syntrophobacterales	Syntrophobacteraceae	NA	NA
OTU_1701	1.29472	-1.55846	1.8798	-0.829053	0.407074	NA	None	Bacteria	Proteobacteria	Deltaproteobacteria	Syntrophobacterales	Syntrophobacteraceae	NA	NA
OTU_1184	1.4974	-0.274564	1.7446	-0.157379	0.874946	NA	None	Bacteria	Proteobacteria	Deltaproteobacteria	Syntrophobacterales	Syntrophobacteraceae	NA	NA
OTU_1402	0.982429	-0.873141	2.22392	-0.392613	0.694606	NA	None	Bacteria	Acidobacteria	Solibacteres	Solibacterales	Solibacteraceae	Candidatus Solibacter	NA
OTU_627	1.1291	1.41172	1.94077	0.727403	0.466979	NA	None	Bacteria	Acidobacteria	Solibacteres	Solibacterales	Solibacteraceae	Candidatus Solibacter	NA
OTU_145	0.155783	-0.889684	4.08047	-0.218034	0.827402	NA	None	Bacteria	Acidobacteria	Solibacteres	Solibacterales	Solibacteraceae	Candidatus Solibacter	NA
OTU_903	0.616457	-2.7533	3.24761	-0.847794	0.396553	NA	None	Bacteria	Acidobacteria	Solibacteres	Solibacterales	Solibacteraceae	Candidatus Solibacter	NA
OTU_1221	0.14911	-0.889684	4.08047	-0.218034	0.827402	NA	None	Bacteria	Acidobacteria	Solibacteres	Solibacterales	Solibacteraceae	Candidatus Solibacter	NA
OTU_1553	1.10225	0.39611	2.13152	0.185835	0.852574	NA	None	Bacteria	Acidobacteria	Solibacteres	Solibacterales	Solibacteraceae	Candidatus Solibacter	NA
OTU_1111	0.14911	-0.889684	4.08047	-0.218034	0.827402	NA	None	Bacteria	Acidobacteria	Solibacteres	Solibacterales	Solibacteraceae	Candidatus Solibacter	NA
OTU_1642	0.501645	-0.857249	3.08523	-0.277856	0.781123	NA	None	Bacteria	Acidobacteria	Solibacteres	Solibacterales	Solibacteraceae	Candidatus Solibacter	NA
OTU_1250	0.664943	-1.44435	2.81179	-0.513676	0.607478	NA	None	Bacteria	Acidobacteria	Solibacteres	Solibacterales	Solibacteraceae	Candidatus Solibacter	NA
OTU_1228	0.778138	-0.492092	2.39165	-0.205754	0.836983	NA	None	Bacteria	Acidobacteria	Solibacteres	Solibacterales	Solibacteraceae	Candidatus Solibacter	NA
OTU_1307	0.974846	0.0728484	2.02589	0.0359587	0.971315	NA	None	Bacteria	Acidobacteria	Acidobacteriia	Acidobacteriales	Koribacteraceae	Candidatus Koribacter	NA
OTU_1109	0.304892	-1.74051	4.04198	-0.430609	0.666753	NA	None	Bacteria	Acidobacteria	Acidobacteriia	Acidobacteriales	Koribacteraceae	Candidatus Koribacter	NA
OTU_1278	1.49028	-2.91667	2.64994	-1.10066	0.271046	NA	None	Bacteria	Acidobacteria	Acidobacteriia	Acidobacteriales	Koribacteraceae	NA	NA
OTU_551	1.46551	-2.84652	1.96483	-1.44874	0.147411	NA	None	Bacteria	Acidobacteria	Acidobacteriia	Acidobacteriales	Koribacteraceae	NA	NA
OTU_1362	1.46556	-2.84652	1.96481	-1.44875	0.147408	NA	None	Bacteria	Acidobacteria	Acidobacteriia	Acidobacteriales	Koribacteraceae	NA	NA
OTU_180	1.27468	-2.62287	2.02131	-1.29761	0.194421	NA	None	Bacteria	Acidobacteria	Acidobacteriia	Acidobacteriales	Koribacteraceae	NA	NA
OTU_10	0.14829	1.03387	4.08047	0.25337	0.799982	NA	None	Bacteria	Acidobacteria	Acidobacteriia	Acidobacteriales	Koribacteraceae	NA	NA
OTU_1833	0.644037	-1.39339	2.83223	-0.491977	0.622736	NA	None	Bacteria	Acidobacteria	Acidobacteriia	Acidobacteriales	Koribacteraceae	NA	NA
OTU_711	0.806537	-1.82075	2.35705	-0.77247	0.439836	NA	None	Bacteria	Acidobacteria	Acidobacteriia	Acidobacteriales	Koribacteraceae	NA	NA
OTU_1713	0.14911	-0.889684	4.08047	-0.218034	0.827402	NA	None	Bacteria	Acidobacteria	Acidobacteriia	Acidobacteriales	Koribacteraceae	NA	NA
OTU_129	1.5913	-1.13427	1.71537	-0.661242	0.508457	NA	None	Bacteria	Acidobacteria	Acidobacteriia	Acidobacteriales	Koribacteraceae	Candidatus Koribacter	NA
OTU_1286	0.665695	-2.85183	3.1773	-0.897563	0.369419	NA	None	Bacteria	Acidobacteria	Acidobacteriia	Acidobacteriales	Acidobacteriaceae	Acidopila	rosea
OTU_926	1.25462	-3.77582	2.15159	-1.7549	0.0792767	NA	None	Bacteria	Acidobacteria	Acidobacteriia	Acidobacteriales	Acidobacteriaceae	NA	NA
OTU_783	0.324137	1.8979	4.04094	0.469669	0.638592	NA	None	Bacteria	Acidobacteria	[Chloracidobacteria]	RB41	Ellin6075	NA	NA
OTU_494	0.620761	2.84192	3.23239	0.8792	0.379293	NA	None	Bacteria	Acidobacteria	[Chloracidobacteria]	RB41	Ellin6075	NA	NA
OTU_1761	0.831748	1.9878	2.64036	0.752853	0.451538	NA	None	Bacteria	Acidobacteria	Acidobacteria-6	iii1-15	RB40	NA	NA
OTU_1345	0.500073	2.51836	3.48781	0.722045	0.470267	NA	None	Bacteria	Acidobacteria	Acidobacteria-6	iii1-15	RB40	NA	NA
OTU_166	1.26129	-3.78239	2.16709	-1.74538	0.0809195	NA	None	Bacteria	Proteobacteria	Alphaproteobacteria	Rhodospirillales	Acetobacteraceae	NA	NA
OTU_936	0.175892	1.03387	4.08047	0.25337	0.799982	NA	None	Bacteria	Proteobacteria	Alphaproteobacteria	Rhodospirillales	Acetobacteraceae	NA	NA
OTU_364	0.600652	1.41191	3.35209	0.421204	0.673606	NA	None	Bacteria	Proteobacteria	Alphaproteobacteria	Rhodospirillales	Rhodospirillaceae	NA	NA
OTU_1492	0.325753	-1.82328	4.03456	-0.451915	0.651331	NA	None	Bacteria	Proteobacteria	Alphaproteobacteria	Rhodospirillales	Rhodospirillaceae	NA	NA
OTU_858	0.791507	0.591216	2.38141	0.248263	0.803931	NA	None	Bacteria	Proteobacteria	Alphaproteobacteria	Rhodospirillales	Rhodospirillaceae	NA	NA
OTU_1170	0.155783	-0.889684	4.08047	-0.218034	0.827402	NA	None	Bacteria	Proteobacteria	Alphaproteobacteria	Rhodospirillales	Rhodospirillaceae	NA	NA
OTU_698	0.494927	-0.833512	3.09593	-0.269228	0.787754	NA	None	Bacteria	Proteobacteria	Alphaproteobacteria	Rhodospirillales	Rhodospirillaceae	NA	NA
OTU_212	0.324137	1.8979	4.04094	0.469669	0.638592	NA	None	Bacteria	Proteobacteria	Alphaproteobacteria	Sphingomonadales	Sphingomonadaceae	Sphingomonas	NA
OTU_1368	0.818289	1.93909	2.34543	0.826754	0.408377	NA	None	Bacteria	Proteobacteria	Alphaproteobacteria	Sphingomonadales	Sphingomonadaceae	Sphingomonas	NA
OTU_866	0.324137	1.8979	4.04094	0.469669	0.638592	NA	None	Bacteria	Proteobacteria	Alphaproteobacteria	Sphingomonadales	Sphingomonadaceae	Sphingomonas	NA
OTU_868	0.648318	2.89882	2.73457	1.06006	0.289116	NA	None	Bacteria	Proteobacteria	Alphaproteobacteria	Sphingomonadales	Sphingomonadaceae	Sphingomonas	NA
OTU_1316	1.41737	4.03217	2.16281	1.86432	0.0622772	NA	None	Bacteria	Proteobacteria	Alphaproteobacteria	Sphingomonadales	Sphingomonadaceae	Kaistobacter	NA
OTU_1848	0.169971	-0.889684	4.08047	-0.218034	0.827402	NA	None	Bacteria	Proteobacteria	Alphaproteobacteria	Sphingomonadales	Sphingomonadaceae	Kaistobacter	NA
OTU_183	0.169971	-0.889684	4.08047	-0.218034	0.827402	NA	None	Bacteria	Proteobacteria	Alphaproteobacteria	Sphingomonadales	Sphingomonadaceae	Kaistobacter	NA
OTU_1800	0.169971	-0.889684	4.08047	-0.218034	0.827402	NA	None	Bacteria	Proteobacteria	Alphaproteobacteria	Sphingomonadales	Sphingomonadaceae	Kaistobacter	NA
OTU_777	1.14839	3.72079	2.26215	1.6448	0.10001	NA	None	Bacteria	Proteobacteria	Alphaproteobacteria	Caulobacterales	Caulobacteraceae	Phenylobacterium	NA
OTU_1327	0.169971	-0.889684	4.08047	-0.218034	0.827402	NA	None	Bacteria	Proteobacteria	Alphaproteobacteria	Rhizobiales	Hyphomicrobiaceae	Devosia	NA
OTU_394	0.622333	-0.0816487	2.89168	-0.0282357	0.977474	NA	None	Bacteria	Proteobacteria	Alphaproteobacteria	Rhizobiales	Hyphomicrobiaceae	Devosia	NA
OTU_1071	0.494927	-0.833512	3.09593	-0.269228	0.787754	NA	None	Bacteria	Proteobacteria	Alphaproteobacteria	Rhizobiales	Phyllobacteriaceae	Aminobacter	NA
OTU_152	0.494107	0.939049	3.09488	0.30342	0.76157	NA	None	Bacteria	Proteobacteria	Alphaproteobacteria	Rhizobiales	Hyphomicrobiaceae	Devosia	NA
OTU_1197	0.175892	1.03387	4.08047	0.25337	0.799982	NA	None	Bacteria	Proteobacteria	Alphaproteobacteria	Rhizobiales	Hyphomicrobiaceae	Devosia	NA
OTU_57	0.769006	3.15177	3.02013	1.04359	0.296677	NA	None	Bacteria	Proteobacteria	Alphaproteobacteria	Rhizobiales	Rhizobiaceae	Agrobacterium	NA
OTU_56	1.13814	-0.35049	2.08727	-0.167918	0.866648	NA	None	Bacteria	Proteobacteria	Alphaproteobacteria	Rhizobiales	Hyphomicrobiaceae	NA	NA
OTU_716	0.318261	0.072089	4.08047	0.0176668	0.985905	NA	None	Bacteria	Proteobacteria	Alphaproteobacteria	Rhizobiales	Hyphomicrobiaceae	NA	NA
OTU_1395	0.297399	0.072089	4.08047	0.0176668	0.985905	NA	None	Bacteria	Proteobacteria	Alphaproteobacteria	Rhizobiales	Hyphomicrobiaceae	Pedomicrobium	NA
OTU_1648	0.947289	0.0186616	2.03485	0.00917098	0.992683	NA	None	Bacteria	Proteobacteria	Alphaproteobacteria	Rhizobiales	Hyphomicrobiaceae	Hyphomicrobium	NA
OTU_1054	0.14829	1.03387	4.08047	0.25337	0.799982	NA	None	Bacteria	Proteobacteria	Alphaproteobacteria	Rhizobiales	Hyphomicrobiaceae	Hyphomicrobium	NA
OTU_408	1.45647	-0.935673	1.75499	-0.533151	0.593929	NA	None	Bacteria	Proteobacteria	Alphaproteobacteria	Rhizobiales	Hyphomicrobiaceae	Hyphomicrobium	NA
OTU_765	0.96232	-2.14	2.25381	-0.949504	0.342364	NA	None	Bacteria	Proteobacteria	Alphaproteobacteria	Rhizobiales	Hyphomicrobiaceae	Hyphomicrobium	NA
OTU_1764	0.811594	0.672603	2.37131	0.283642	0.776685	NA	None	Bacteria	Proteobacteria	Alphaproteobacteria	Rhizobiales	Hyphomicrobiaceae	Hyphomicrobium	NA
OTU_1689	0.629848	-1.3582	2.84684	-0.477091	0.633297	NA	None	Bacteria	Proteobacteria	Alphaproteobacteria	Rhizobiales	Hyphomicrobiaceae	NA	NA
OTU_1529	0.175847	1.03387	4.08047	0.25337	0.799982	NA	None	Bacteria	Proteobacteria	Alphaproteobacteria	Rhizobiales	Phyllobacteriaceae	NA	NA
OTU_1631	0.14911	-0.889684	4.08047	-0.218034	0.827402	NA	None	Bacteria	Proteobacteria	Alphaproteobacteria	Rhizobiales	Beijerinckiaceae	NA	NA
OTU_323	0.670864	0.124854	2.83905	0.0439774	0.964922	NA	None	Bacteria	Proteobacteria	Alphaproteobacteria	Rhizobiales	Methylocystaceae	NA	NA
OTU_740	0.99573	0.151529	2.49955	0.0606225	0.95166	NA	None	Bacteria	Proteobacteria	Alphaproteobacteria	Rhizobiales	Hyphomicrobiaceae	Rhodoplanes	NA
OTU_1846	1.57315	3.07296	1.9831	1.54957	0.121244	NA	None	Bacteria	Proteobacteria	Alphaproteobacteria	Rhizobiales	Hyphomicrobiaceae	Rhodoplanes	NA
OTU_1446	0.804965	0.693146	2.37553	0.291786	0.77045	NA	None	Bacteria	Proteobacteria	Alphaproteobacteria	Rhizobiales	Hyphomicrobiaceae	Rhodoplanes	NA
OTU_380	0.169971	-0.889684	4.08047	-0.218034	0.827402	NA	None	Bacteria	Proteobacteria	Alphaproteobacteria	Rhizobiales	Hyphomicrobiaceae	Rhodoplanes	NA
OTU_961	0.311565	-1.76768	4.0395	-0.4376	0.661676	NA	None	Bacteria	Proteobacteria	Alphaproteobacteria	Rhizobiales	Hyphomicrobiaceae	Rhodoplanes	NA
OTU_1383	0.175847	1.03387	4.08047	0.25337	0.799982	NA	None	Bacteria	Proteobacteria	Alphaproteobacteria	Rhizobiales	Hyphomicrobiaceae	Rhodoplanes	NA
OTU_1757	0.933898	-1.05064	2.54157	-0.413383	0.679326	NA	None	Bacteria	Proteobacteria	Alphaproteobacteria	Rhizobiales	Hyphomicrobiaceae	Rhodoplanes	NA
OTU_1561	0.339941	-1.87733	4.02994	-0.465846	0.641326	NA	None	Bacteria	Proteobacteria	Alphaproteobacteria	Rhizobiales	Hyphomicrobiaceae	Rhodoplanes	NA
OTU_951	0.956421	-2.17245	2.50246	-0.868127	0.385325	NA	None	Bacteria	Proteobacteria	Alphaproteobacteria	Rhizobiales	Hyphomicrobiaceae	Rhodoplanes	NA
OTU_342	1.65047	-4.16216	2.11957	-1.96368	0.0495667	NA	None	Bacteria	Proteobacteria	Alphaproteobacteria	Rhizobiales	Hyphomicrobiaceae	Rhodoplanes	NA
OTU_1706	1.61298	-1.23053	1.71647	-0.716897	0.473437	NA	None	Bacteria	Proteobacteria	Alphaproteobacteria	Rhizobiales	Hyphomicrobiaceae	Rhodoplanes	NA
OTU_977	0.345818	0.0720887	4.03482	0.0178667	0.985745	NA	None	Bacteria	Proteobacteria	Alphaproteobacteria	Rhizobiales	Hyphomicrobiaceae	Rhodoplanes	NA
OTU_1847	1.59809	-1.05746	1.89396	-0.558333	0.576617	NA	None	Bacteria	Proteobacteria	Alphaproteobacteria	Rhizobiales	Hyphomicrobiaceae	Rhodoplanes	NA
OTU_743	0.325753	-1.82328	4.03456	-0.451915	0.651331	NA	None	Bacteria	Proteobacteria	Alphaproteobacteria	Rhizobiales	Hyphomicrobiaceae	Rhodoplanes	NA
OTU_1002	0.609784	-2.73942	3.21956	-0.850868	0.394843	NA	None	Bacteria	Proteobacteria	Alphaproteobacteria	Rhizobiales	Hyphomicrobiaceae	Rhodoplanes	NA
OTU_297	11.6884	-0.00162205	0.721058	-0.00224954	0.998205	0.998205	None	Bacteria	Actinobacteria	Actinobacteria	Actinomycetales	Mycobacteriaceae	Mycobacterium	NA
OTU_875	10.0101	0.00829758	0.742029	0.0111823	0.991078	0.992573	None	Bacteria	Proteobacteria	Alphaproteobacteria	Rhizobiales	Beijerinckiaceae	NA	NA
OTU_843	129.55	0.00518925	0.259013	0.0200347	0.984016	0.986989	None	Bacteria	Proteobacteria	Alphaproteobacteria	Rhizobiales	Hyphomicrobiaceae	NA	NA
OTU_207	4.37283	-0.021509	0.976409	-0.0220287	0.982425	0.986884	None	Bacteria	Proteobacteria	Alphaproteobacteria	Rhizobiales	Hyphomicrobiaceae	Hyphomicrobium	NA
OTU_381	8.23885	-0.0234845	0.759722	-0.030912	0.97534	0.981251	None	Bacteria	Proteobacteria	Alphaproteobacteria	Rhodospirillales	Rhodospirillaceae	NA	NA
OTU_1666	18.2553	-0.0219405	0.609609	-0.035991	0.971289	0.978659	None	Bacteria	Acidobacteria	Solibacteres	Solibacterales	Solibacteraceae	Candidatus Solibacter	NA
OTU_1169	7.57928	-0.0316637	0.829858	-0.0381556	0.969564	0.978405	None	Bacteria	Actinobacteria	Thermoleophilia	Gaiellales	Gaiellaceae	NA	NA
OTU_1381	6.80129	-0.0406511	0.873255	-0.0465513	0.962871	0.97313	None	Bacteria	Nitrospirae	Nitrospira	Nitrospirales	0319-6A21	NA	NA
OTU_275	8.63603	0.053883	0.741966	0.072622	0.942107	0.953596	None	Bacteria	Proteobacteria	Betaproteobacteria	Burkholderiales	Comamonadaceae	Leptothrix	NA
OTU_1712	27.6189	-0.0358995	0.485829	-0.0738934	0.941095	0.953596	None	Bacteria	Actinobacteria	Actinobacteria	Actinomycetales	Mycobacteriaceae	Mycobacterium	NA
OTU_810	27.4018	-0.0350737	0.452862	-0.0774491	0.938266	0.952613	None	Bacteria	Verrucomicrobia	[Spartobacteria]	[Chthoniobacterales]	[Chthoniobacteraceae]	Candidatus Xiphinematobacter	NA
OTU_844	9.65347	0.0661402	0.798591	0.0828211	0.933994	0.949727	None	Bacteria	Acidobacteria	Solibacteres	Solibacterales	Solibacteraceae	Candidatus Solibacter	NA
OTU_1502	3.85117	0.0983061	1.0507	0.0935622	0.925457	0.94249	None	Bacteria	Proteobacteria	Alphaproteobacteria	Rhizobiales	Hyphomicrobiaceae	NA	NA
OTU_1807	342.69	-0.0192256	0.200173	-0.0960448	0.923485	0.941926	None	Bacteria	Verrucomicrobia	[Spartobacteria]	[Chthoniobacterales]	[Chthoniobacteraceae]	DA101	NA
OTU_309	2.36122	-0.138483	1.33363	-0.103839	0.917297	0.937054	None	Bacteria	Proteobacteria	Deltaproteobacteria	Syntrophobacterales	Syntrophobacteraceae	NA	NA
OTU_963	5.46387	0.116653	1.08411	0.107602	0.914311	0.935443	None	Bacteria	Proteobacteria	Betaproteobacteria	Burkholderiales	Comamonadaceae	NA	NA
OTU_1360	16.4778	0.0646053	0.539869	0.119668	0.904746	0.927992	None	Bacteria	Actinobacteria	Thermoleophilia	Solirubrobacterales	Conexibacteraceae	NA	NA
OTU_570	72.0871	0.0489117	0.412578	0.118551	0.905631	0.927992	None	Bacteria	Nitrospirae	Nitrospira	Nitrospirales	0319-6A21	NA	NA
OTU_531	54.1033	0.0418433	0.3508	0.11928	0.905054	0.927992	None	Bacteria	Proteobacteria	Alphaproteobacteria	Rhizobiales	Hyphomicrobiaceae	Rhodoplanes	NA
OTU_1680	1.78052	-0.208881	1.60837	-0.129871	0.896668	0.923082	None	Bacteria	Proteobacteria	Alphaproteobacteria	Rhizobiales	Hyphomicrobiaceae	Rhodoplanes	NA
OTU_396	15.204	0.0866193	0.620264	0.139649	0.888937	0.916544	None	Bacteria	Actinobacteria	Actinobacteria	Actinomycetales	Nocardiaceae	Rhodococcus	NA
OTU_1670	4.19787	-0.141146	1.00774	-0.140061	0.888612	0.916544	None	Bacteria	Acidobacteria	Solibacteres	Solibacterales	Solibacteraceae	Candidatus Solibacter	NA
OTU_828	3.08041	0.17341	1.17515	0.147564	0.882687	0.913651	None	Bacteria	Proteobacteria	Betaproteobacteria	Burkholderiales	Comamonadaceae	NA	NA
OTU_150	18.5645	-0.0867494	0.577438	-0.150232	0.880582	0.913651	None	Bacteria	Actinobacteria	Actinobacteria	Actinomycetales	Streptomycetaceae	Streptomyces	NA
OTU_942	3.00151	-0.199839	1.31655	-0.151791	0.879352	0.913651	None	Bacteria	Firmicutes	Bacilli	Bacillales	Bacillaceae	Bacillus	NA
OTU_1254	20.5776	-0.0866733	0.577564	-0.150067	0.880712	0.913651	None	Bacteria	Nitrospirae	Nitrospira	Nitrospirales	0319-6A21	NA	NA
OTU_685	37.2482	0.100425	0.684623	0.146687	0.883379	0.913651	None	Bacteria	Proteobacteria	Deltaproteobacteria	Myxococcales	Haliangiaceae	NA	NA
OTU_741	8.19959	-0.120559	0.776045	-0.155351	0.876545	0.913651	None	Bacteria	Acidobacteria	Solibacteres	Solibacterales	Solibacteraceae	Candidatus Solibacter	NA
OTU_908	39.9734	0.0908382	0.597985	0.151907	0.87926	0.913651	None	Bacteria	Acidobacteria	Acidobacteriia	Acidobacteriales	Koribacteraceae	Candidatus Koribacter	NA
OTU_1293	13.4006	-0.123762	0.76005	-0.162834	0.870649	0.910649	None	Bacteria	Planctomycetes	Planctomycetia	Gemmatales	Gemmataceae	NA	NA
OTU_1813	35.1759	-0.0679452	0.418009	-0.162545	0.870877	0.910649	None	Bacteria	Acidobacteria	Solibacteres	Solibacterales	Solibacteraceae	Candidatus Solibacter	NA
OTU_1580	2.94711	-0.242395	1.41755	-0.170996	0.864227	0.90655	None	Bacteria	Verrucomicrobia	[Spartobacteria]	[Chthoniobacterales]	[Chthoniobacteraceae]	Candidatus Xiphinematobacter	NA
OTU_794	32.0517	0.0855787	0.483911	0.176848	0.859628	0.904511	None	Bacteria	Verrucomicrobia	[Spartobacteria]	[Chthoniobacterales]	[Chthoniobacteraceae]	DA101	NA
OTU_720	93.6458	0.056785	0.32411	0.175203	0.86092	0.904511	None	Bacteria	Proteobacteria	Alphaproteobacteria	Rhodospirillales	Rhodospirillaceae	NA	NA
OTU_949	457.307	-0.0371383	0.197426	-0.188113	0.850788	0.896704	None	Bacteria	Proteobacteria	Alphaproteobacteria	Rhizobiales	Hyphomicrobiaceae	Rhodoplanes	NA
OTU_302	6.20556	-0.16666	0.862818	-0.193158	0.846835	0.893956	None	Bacteria	Actinobacteria	Actinobacteria	Actinomycetales	Streptomycetaceae	Streptomyces	NA
OTU_1056	2.42966	0.260823	1.29411	0.201546	0.840272	0.888976	None	Bacteria	Actinobacteria	Actinobacteria	Actinomycetales	Streptomycetaceae	Streptomyces	NA
OTU_355	7.20965	-0.157094	0.781963	-0.200897	0.840779	0.888976	None	Bacteria	Proteobacteria	Deltaproteobacteria	Myxococcales	Cystobacteraceae	NA	NA
OTU_413	11.5208	-0.17184	0.849841	-0.202203	0.839758	0.888976	None	Bacteria	Proteobacteria	Alphaproteobacteria	Rhizobiales	Hyphomicrobiaceae	Rhodoplanes	NA
OTU_453	1.97811	-0.348861	1.57467	-0.221546	0.824667	0.876127	None	Bacteria	Verrucomicrobia	[Spartobacteria]	[Chthoniobacterales]	[Chthoniobacteraceae]	DA101	NA
OTU_1831	4.12509	0.288749	1.2924	0.223421	0.823208	0.875977	None	Bacteria	Proteobacteria	Alphaproteobacteria	Rhizobiales	Hyphomicrobiaceae	Rhodoplanes	NA
OTU_1055	15.5769	0.132739	0.583706	0.227406	0.820108	0.87541	None	Bacteria	Proteobacteria	Alphaproteobacteria	Rhizobiales	Hyphomicrobiaceae	Rhodoplanes	NA
OTU_251	67.3475	-0.0884227	0.391595	-0.225801	0.821356	0.87541	None	Bacteria	Proteobacteria	Alphaproteobacteria	Rhodospirillales	Acetobacteraceae	NA	NA
OTU_1213	73.5365	0.0991676	0.426268	0.232642	0.81604	0.872545	None	Bacteria	Actinobacteria	Actinobacteria	Actinomycetales	Intrasporangiaceae	Oryzihumus	leptocrescens
OTU_205	3.24835	-0.390983	1.65056	-0.236879	0.812751	0.870897	None	Bacteria	Proteobacteria	Alphaproteobacteria	Rhizobiales	Hyphomicrobiaceae	Pedomicrobium	NA
OTU_1750	152.187	0.0549745	0.23263	0.236317	0.813187	0.870897	None	Bacteria	Proteobacteria	Alphaproteobacteria	Rhizobiales	Hyphomicrobiaceae	NA	NA
OTU_579	41.7718	-0.146955	0.598706	-0.245454	0.806105	0.866106	None	Bacteria	Acidobacteria	Acidobacteriia	Acidobacteriales	Acidobacteriaceae	NA	NA
OTU_1118	2.60051	-0.325122	1.29751	-0.250574	0.802143	0.863246	None	Bacteria	Proteobacteria	Alphaproteobacteria	Rhizobiales	Hyphomicrobiaceae	Rhodoplanes	NA
OTU_767	4.28431	-0.261528	1.04193	-0.251004	0.801811	0.863246	None	Bacteria	Proteobacteria	Alphaproteobacteria	Rhizobiales	Hyphomicrobiaceae	Rhodoplanes	NA
OTU_1342	9.78492	-0.18088	0.719133	-0.251525	0.801408	0.863246	None	Bacteria	Acidobacteria	Solibacteres	Solibacterales	Solibacteraceae	Candidatus Solibacter	NA
OTU_122	9.74406	-0.184387	0.719507	-0.256269	0.797743	0.862706	None	Bacteria	Proteobacteria	Alphaproteobacteria	Rhizobiales	Hyphomicrobiaceae	Hyphomicrobium	NA
OTU_1845	27.7391	0.123894	0.474862	0.260906	0.794165	0.860237	None	Bacteria	Proteobacteria	Alphaproteobacteria	Rhizobiales	Bradyrhizobiaceae	Bradyrhizobium	NA
OTU_1159	24.5617	-0.115702	0.441773	-0.261903	0.793396	0.860237	None	Bacteria	Proteobacteria	Betaproteobacteria	A21b	EB1003	NA	NA
OTU_307	5.36641	-0.259911	0.977201	-0.265975	0.790259	0.858808	None	Bacteria	Proteobacteria	Betaproteobacteria	A21b	EB1003	NA	NA
OTU_188	34.285	-0.147424	0.498012	-0.296025	0.767211	0.835128	None	Bacteria	Acidobacteria	Acidobacteriia	Acidobacteriales	Koribacteraceae	NA	NA
OTU_1081	62.2886	-0.0965271	0.313351	-0.308047	0.758046	0.826507	None	Bacteria	Actinobacteria	Actinobacteria	Actinomycetales	Mycobacteriaceae	Mycobacterium	NA
OTU_398	2.35652	0.497379	1.56732	0.317343	0.750983	0.820153	None	Bacteria	Actinobacteria	Actinobacteria	Actinomycetales	Intrasporangiaceae	Lapillicoccus	jejuensis
OTU_1463	2.94465	0.399248	1.22998	0.324596	0.745487	0.815492	None	Bacteria	Actinobacteria	Actinobacteria	Actinomycetales	Pseudonocardiaceae	Pseudonocardia	NA
OTU_1053	2.56471	0.477595	1.44671	0.330125	0.741306	0.812256	None	Bacteria	Proteobacteria	Alphaproteobacteria	Rhizobiales	Hyphomicrobiaceae	Rhodoplanes	NA
OTU_1364	2.56469	0.430463	1.26598	0.340025	0.733838	0.805402	None	Bacteria	Proteobacteria	Alphaproteobacteria	Rhizobiales	Hyphomicrobiaceae	Rhodoplanes	NA
OTU_508	7.75187	0.278393	0.80969	0.343826	0.730977	0.804467	None	Bacteria	Planctomycetes	Planctomycetia	Planctomycetales	Planctomycetaceae	Planctomyces	NA
OTU_671	2.11308	-0.523445	1.52712	-0.342766	0.731774	0.804467	None	Bacteria	Verrucomicrobia	[Pedosphaerae]	[Pedosphaerales]	Ellin515	NA	NA
OTU_1775	88.5317	-0.123054	0.35834	-0.343399	0.731298	0.804467	None	Bacteria	Proteobacteria	Alphaproteobacteria	Rhodospirillales	Rhodospirillaceae	NA	NA
OTU_876	14.2065	-0.212117	0.605993	-0.350032	0.726315	0.802451	None	Bacteria	Proteobacteria	Alphaproteobacteria	Rhizobiales	Beijerinckiaceae	NA	NA
OTU_635	54.2115	0.148451	0.420132	0.353343	0.723832	0.80104	None	Bacteria	Acidobacteria	Solibacteres	Solibacterales	Solibacteraceae	Candidatus Solibacter	NA
OTU_200	7.09326	0.295439	0.802845	0.36799	0.712881	0.790238	None	Bacteria	Actinobacteria	Actinobacteria	Actinomycetales	Micromonosporaceae	Pilimelia	NA
OTU_1724	7.55926	-0.293093	0.793687	-0.369281	0.711918	0.790238	None	Bacteria	Proteobacteria	Alphaproteobacteria	Rhizobiales	Hyphomicrobiaceae	Rhodoplanes	NA
OTU_383	14.8693	0.230054	0.607771	0.378522	0.705043	0.785042	None	Bacteria	Actinobacteria	Actinobacteria	Actinomycetales	Mycobacteriaceae	Mycobacterium	NA
OTU_395	14.0675	-0.320417	0.848865	-0.377465	0.705828	0.785042	None	Bacteria	Actinobacteria	Actinobacteria	Actinomycetales	Streptomycetaceae	Streptomyces	NA
OTU_18	2.47974	-0.506873	1.33774	-0.378901	0.704761	0.785042	None	Bacteria	Acidobacteria	Solibacteres	Solibacterales	Solibacteraceae	Candidatus Solibacter	NA
OTU_1121	49.7915	0.216832	0.546384	0.39685	0.691478	0.772965	None	Bacteria	Proteobacteria	Alphaproteobacteria	Rhizobiales	Hyphomicrobiaceae	Pedomicrobium	NA
OTU_1125	27.2365	-0.190749	0.478384	-0.398736	0.690088	0.772712	None	Bacteria	Acidobacteria	Acidobacteriia	Acidobacteriales	Koribacteraceae	NA	NA
OTU_134	11.2993	0.326674	0.811212	0.402698	0.68717	0.770745	None	Bacteria	Actinobacteria	Thermoleophilia	Gaiellales	Gaiellaceae	NA	NA
OTU_1061	11.665	0.263348	0.637692	0.412971	0.679628	0.763575	None	Bacteria	Actinobacteria	Actinobacteria	Actinomycetales	Pseudonocardiaceae	Pseudonocardia	NA
OTU_401	7.3596	-0.318238	0.761132	-0.418112	0.675865	0.760635	None	Bacteria	Verrucomicrobia	[Pedosphaerae]	[Pedosphaerales]	Ellin515	NA	NA
OTU_561	70.8838	-0.218405	0.501519	-0.435486	0.663209	0.747659	None	Bacteria	Proteobacteria	Alphaproteobacteria	Rhizobiales	Bradyrhizobiaceae	Bosea	genosp.
OTU_37	2.02119	0.686928	1.57612	0.435834	0.662957	0.747659	None	Bacteria	Bacteroidetes	[Saprospirae]	[Saprospirales]	Chitinophagaceae	NA	NA
OTU_761	7.82518	0.335621	0.750528	0.44718	0.654745	0.740631	None	Bacteria	Proteobacteria	Alphaproteobacteria	Rhizobiales	Bradyrhizobiaceae	NA	NA
OTU_1097	591.964	-0.109056	0.242257	-0.450168	0.65259	0.739453	None	Bacteria	Verrucomicrobia	[Spartobacteria]	[Chthoniobacterales]	[Chthoniobacteraceae]	DA101	NA
OTU_982	1.78138	-0.721669	1.47964	-0.487732	0.62574	0.710241	None	Bacteria	Proteobacteria	Alphaproteobacteria	Rhodospirillales	Rhodospirillaceae	NA	NA
OTU_1744	4.93406	-0.642882	1.31391	-0.489287	0.624638	0.710205	None	Bacteria	Nitrospirae	Nitrospira	Nitrospirales	Nitrospiraceae	Nitrospira	NA
OTU_153	20.8029	0.279337	0.563747	0.495501	0.620246	0.706421	None	Bacteria	Actinobacteria	Thermoleophilia	Gaiellales	Gaiellaceae	NA	NA
OTU_593	14.9134	-0.283959	0.569872	-0.498285	0.618283	0.705395	None	Bacteria	Verrucomicrobia	[Spartobacteria]	[Chthoniobacterales]	[Chthoniobacteraceae]	DA101	NA
OTU_835	17.1376	0.308909	0.61617	0.501337	0.616134	0.704153	None	Bacteria	Actinobacteria	Thermoleophilia	Gaiellales	Gaiellaceae	NA	NA
OTU_674	7.32719	0.407297	0.79929	0.509573	0.61035	0.698746	None	Bacteria	Actinobacteria	Thermoleophilia	Gaiellales	Gaiellaceae	NA	NA
OTU_892	3.15781	0.669839	1.29058	0.519022	0.603745	0.692378	None	Bacteria	Verrucomicrobia	Opitutae	Opitutales	Opitutaceae	Opitutus	NA
OTU_1439	2.89563	0.711306	1.36432	0.521365	0.602113	0.692293	None	Bacteria	Proteobacteria	Alphaproteobacteria	Rhodospirillales	Rhodospirillaceae	NA	NA
OTU_962	136.755	-0.190569	0.36604	-0.520624	0.602629	0.692293	None	Bacteria	Proteobacteria	Alphaproteobacteria	Rhizobiales	Hyphomicrobiaceae	Rhodoplanes	NA
OTU_334	2.77046	-0.732042	1.37088	-0.533996	0.593344	0.685373	None	Bacteria	Planctomycetes	Planctomycetia	Planctomycetales	Planctomycetaceae	Planctomyces	NA
OTU_563	4.66197	0.530223	0.996077	0.532311	0.594511	0.685373	None	Bacteria	Verrucomicrobia	[Spartobacteria]	[Chthoniobacterales]	[Chthoniobacteraceae]	DA101	NA
OTU_659	2.17321	0.786346	1.47735	0.532268	0.594541	0.685373	None	Bacteria	Acidobacteria	Solibacteres	Solibacterales	Solibacteraceae	Candidatus Solibacter	NA
OTU_19	16.5428	0.373815	0.686483	0.544536	0.586073	0.679149	None	Bacteria	Proteobacteria	Alphaproteobacteria	Caulobacterales	Caulobacteraceae	Phenylobacterium	NA
OTU_758	6.45574	0.474897	0.860181	0.552089	0.580887	0.674317	None	Bacteria	Verrucomicrobia	[Spartobacteria]	[Chthoniobacterales]	[Chthoniobacteraceae]	DA101	NA
OTU_1356	1.7515	0.907619	1.63775	0.554186	0.579452	0.673828	None	Bacteria	Acidobacteria	Acidobacteriia	Acidobacteriales	Koribacteraceae	Candidatus Koribacter	NA
OTU_1699	24.3622	0.284889	0.509531	0.55912	0.57608	0.671082	None	Bacteria	Proteobacteria	Alphaproteobacteria	Rhizobiales	Hyphomicrobiaceae	NA	NA
OTU_670	10.6526	-0.369824	0.639417	-0.578376	0.56301	0.65701	None	Bacteria	Verrucomicrobia	[Spartobacteria]	[Chthoniobacterales]	[Chthoniobacteraceae]	DA101	NA
OTU_1450	9.22915	-0.448895	0.772492	-0.5811	0.561173	0.656019	None	Bacteria	Actinobacteria	Actinobacteria	Actinomycetales	Mycobacteriaceae	Mycobacterium	NA
OTU_1641	2.2488	-0.785376	1.32048	-0.594768	0.551999	0.646433	None	Bacteria	Nitrospirae	Nitrospira	Nitrospirales	0319-6A21	NA	NA
OTU_1084	1.9281	0.981245	1.62351	0.604399	0.545579	0.640043	None	Bacteria	Actinobacteria	Actinobacteria	Actinomycetales	Mycobacteriaceae	Mycobacterium	arupense
OTU_1013	129.158	-0.173357	0.284163	-0.610062	0.541821	0.637882	None	Bacteria	Verrucomicrobia	[Spartobacteria]	[Chthoniobacterales]	[Chthoniobacteraceae]	DA101	NA
OTU_1367	20.7236	-0.308156	0.50632	-0.60862	0.542776	0.637882	None	Bacteria	Proteobacteria	Alphaproteobacteria	Rhizobiales	Methylocystaceae	NA	NA
OTU_1196	3.07718	0.83787	1.36494	0.61385	0.539314	0.636065	None	Bacteria	Actinobacteria	Actinobacteria	Actinomycetales	Streptomycetaceae	Streptomyces	NA
OTU_440	6.99154	-0.523064	0.849769	-0.615536	0.538201	0.635881	None	Bacteria	Proteobacteria	Alphaproteobacteria	Rhizobiales	Hyphomicrobiaceae	Rhodoplanes	NA
OTU_527	5.0401	-0.579547	0.931222	-0.622351	0.533711	0.631701	None	Bacteria	Proteobacteria	Deltaproteobacteria	Syntrophobacterales	Syntrophobacteraceae	NA	NA
OTU_1168	4.56425	0.915328	1.44646	0.632804	0.526861	0.627126	None	Bacteria	Proteobacteria	Gammaproteobacteria	Pseudomonadales	Pseudomonadaceae	Pseudomonas	NA
OTU_958	2.32079	0.940161	1.48998	0.630987	0.528049	0.627126	None	Bacteria	Actinobacteria	Actinobacteria	Actinomycetales	Intrasporangiaceae	NA	NA
OTU_506	9.41814	-0.485327	0.769428	-0.630764	0.528195	0.627126	None	Bacteria	Planctomycetes	Planctomycetia	Gemmatales	Gemmataceae	Gemmata	NA
OTU_528	1.88875	-0.930317	1.47744	-0.629684	0.528902	0.627126	None	Bacteria	Verrucomicrobia	[Spartobacteria]	[Chthoniobacterales]	[Chthoniobacteraceae]	DA101	NA
OTU_662	4.31929	-0.668768	1.04815	-0.638049	0.523442	0.625117	None	Bacteria	Acidobacteria	Solibacteres	Solibacterales	Solibacteraceae	Candidatus Solibacter	NA
OTU_899	5.18828	-0.648959	1.00631	-0.644889	0.518999	0.620929	None	Bacteria	Firmicutes	Bacilli	Bacillales	Bacillaceae	Bacillus	NA
OTU_1041	3.53523	-0.707625	1.09467	-0.646426	0.518004	0.620856	None	Bacteria	Planctomycetes	Planctomycetia	Planctomycetales	Planctomycetaceae	Planctomyces	NA
OTU_923	4.02344	-0.723839	1.11129	-0.65135	0.514821	0.618157	None	Bacteria	Verrucomicrobia	[Pedosphaerae]	[Pedosphaerales]	Ellin515	NA	NA
OTU_274	18.6774	-0.423032	0.646376	-0.654468	0.512811	0.616859	None	Bacteria	Proteobacteria	Alphaproteobacteria	Rhizobiales	Methylocystaceae	NA	NA
OTU_1080	24.4456	-0.311059	0.472238	-0.658692	0.510093	0.614704	None	Bacteria	Actinobacteria	Actinobacteria	Actinomycetales	Mycobacteriaceae	Mycobacterium	NA
OTU_1466	7.85934	0.525977	0.789204	0.666465	0.505114	0.60981	None	Bacteria	Acidobacteria	Solibacteres	Solibacterales	Solibacteraceae	Candidatus Solibacter	NA
OTU_1721	5.41953	-0.865456	1.28414	-0.673957	0.500338	0.605145	None	Bacteria	Acidobacteria	Solibacteres	Solibacterales	Solibacteraceae	Candidatus Solibacter	NA
OTU_596	6.34807	0.63766	0.941446	0.67732	0.498203	0.603662	None	Bacteria	Actinobacteria	Actinobacteria	Actinomycetales	Micrococcaceae	NA	NA
OTU_63	3.27751	-1.14906	1.69337	-0.678563	0.497415	0.603662	None	Bacteria	Proteobacteria	Deltaproteobacteria	Desulfuromonadales	Geobacteraceae	Geobacter	NA
OTU_804	6.3902	-0.694347	1.02076	-0.680227	0.496361	0.603633	None	Bacteria	Proteobacteria	Alphaproteobacteria	Rhizobiales	Hyphomicrobiaceae	Rhodoplanes	NA
OTU_1188	7.33593	0.721027	1.05355	0.684376	0.493738	0.601545	None	Bacteria	Proteobacteria	Gammaproteobacteria	Pseudomonadales	Pseudomonadaceae	Pseudomonas	NA
OTU_934	129.565	-0.33408	0.488096	-0.684456	0.493687	0.601545	None	Bacteria	Actinobacteria	Actinobacteria	Actinomycetales	Micromonosporaceae	Catellatospora	NA
OTU_552	43.9008	0.286722	0.418498	0.685122	0.493267	0.601545	None	Bacteria	Proteobacteria	Alphaproteobacteria	Rhizobiales	Hyphomicrobiaceae	Rhodoplanes	NA
OTU_766	18.2662	-0.350775	0.508837	-0.689365	0.490593	0.601022	None	Bacteria	Proteobacteria	Alphaproteobacteria	Rhizobiales	Bradyrhizobiaceae	NA	NA
OTU_661	8.51796	-0.524845	0.760608	-0.690034	0.490173	0.601022	None	Bacteria	Proteobacteria	Betaproteobacteria	A21b	UD5	NA	NA
OTU_1434	37.0821	0.280991	0.402791	0.697609	0.485422	0.596889	None	Bacteria	Actinobacteria	Actinobacteria	Actinomycetales	Streptomycetaceae	Streptomyces	atratus
OTU_1089	98.9927	0.217772	0.310262	0.701897	0.482744	0.594697	None	Bacteria	Actinobacteria	Actinobacteria	Actinomycetales	Frankiaceae	NA	NA
OTU_1814	19.9094	-0.461093	0.650884	-0.70841	0.478691	0.5908	None	Bacteria	Proteobacteria	Alphaproteobacteria	Rhodospirillales	Rhodospirillaceae	NA	NA
OTU_890	1.85979	-1.43145	2.00549	-0.713766	0.475372	0.587797	None	Bacteria	Proteobacteria	Alphaproteobacteria	Rhizobiales	Hyphomicrobiaceae	Rhodoplanes	NA
OTU_105	8.4516	0.529379	0.739966	0.71541	0.474356	0.587635	None	Bacteria	Actinobacteria	Acidimicrobiia	Acidimicrobiales	EB1017	NA	NA
OTU_571	2.00991	1.11514	1.54721	0.720743	0.471068	0.584652	None	Bacteria	Verrucomicrobia	[Spartobacteria]	[Chthoniobacterales]	[Chthoniobacteraceae]	DA101	NA
OTU_1676	7.95465	0.602598	0.822942	0.732249	0.464017	0.576979	None	Bacteria	Planctomycetes	Planctomycetia	Planctomycetales	Planctomycetaceae	Planctomyces	NA
OTU_1025	326.635	-0.175362	0.236246	-0.742282	0.457916	0.570462	None	Bacteria	Proteobacteria	Alphaproteobacteria	Rhizobiales	Hyphomicrobiaceae	Rhodoplanes	NA
OTU_344	5.81356	0.865641	1.15334	0.750549	0.452924	0.565304	None	Bacteria	Proteobacteria	Alphaproteobacteria	Rhizobiales	Hyphomicrobiaceae	Hyphomicrobium	NA
OTU_1438	5.37305	0.696427	0.924789	0.753066	0.45141	0.564476	None	Bacteria	Actinobacteria	Actinobacteria	Actinomycetales	Streptomycetaceae	Streptacidiphilus	NA
OTU_356	4.15001	-0.857888	1.12876	-0.760027	0.447239	0.560314	None	Bacteria	Firmicutes	Bacilli	Bacillales	Planococcaceae	Lysinibacillus	boronitolerans
OTU_173	9.26492	0.517319	0.679785	0.761004	0.446655	0.560314	None	Bacteria	Acidobacteria	Solibacteres	Solibacterales	Solibacteraceae	Candidatus Solibacter	NA
OTU_1467	5.03502	-0.786208	1.03367	-0.760598	0.446897	0.560314	None	Bacteria	Proteobacteria	Alphaproteobacteria	Rhizobiales	Methylocystaceae	NA	NA
OTU_796	15.2967	0.470402	0.613609	0.766615	0.44331	0.558554	None	Bacteria	Actinobacteria	Acidimicrobiia	Acidimicrobiales	EB1017	NA	NA
OTU_1442	6.06598	-0.770688	1.0004	-0.770379	0.441075	0.556794	None	Bacteria	Acidobacteria	Acidobacteriia	Acidobacteriales	Koribacteraceae	NA	NA
OTU_512	35.2893	-0.377371	0.487036	-0.774832	0.438439	0.554521	None	Bacteria	Actinobacteria	Actinobacteria	Actinomycetales	Micromonosporaceae	NA	NA
OTU_109	2.47668	1.07006	1.36499	0.783933	0.433079	0.549023	None	Bacteria	Proteobacteria	Deltaproteobacteria	Syntrophobacterales	Syntrophobacteraceae	NA	NA
OTU_1494	17.2877	0.513893	0.655797	0.783616	0.433265	0.549023	None	Bacteria	Proteobacteria	Alphaproteobacteria	Sphingomonadales	Sphingomonadaceae	Kaistobacter	NA
OTU_335	2.68696	1.27536	1.60404	0.795091	0.426561	0.543433	None	Bacteria	Actinobacteria	Actinobacteria	Actinomycetales	Streptomycetaceae	Streptomyces	NA
OTU_1100	11.1035	-0.586512	0.738714	-0.793964	0.427217	0.543433	None	Bacteria	Acidobacteria	Acidobacteriia	Acidobacteriales	Acidobacteriaceae	NA	NA
OTU_706	24.2686	-0.414262	0.517403	-0.800655	0.423331	0.540562	None	Bacteria	Planctomycetes	Planctomycetia	Pirellulales	Pirellulaceae	NA	NA
OTU_1400	45.2917	-0.2926	0.362257	-0.807714	0.419255	0.537166	None	Bacteria	Actinobacteria	Thermoleophilia	Gaiellales	Gaiellaceae	NA	NA
OTU_393	4.15759	-0.832425	1.0289	-0.809043	0.41849	0.537166	None	Bacteria	Firmicutes	Bacilli	Turicibacterales	Turicibacteraceae	Turicibacter	NA
OTU_8	8.49199	0.639963	0.790273	0.8098	0.418055	0.537166	None	Bacteria	Verrucomicrobia	[Pedosphaerae]	[Pedosphaerales]	Ellin515	NA	NA
OTU_732	2.33304	-1.23402	1.52979	-0.806659	0.419863	0.537166	None	Bacteria	Verrucomicrobia	[Spartobacteria]	[Chthoniobacterales]	[Chthoniobacteraceae]	DA101	NA
OTU_1431	61.0562	0.291575	0.358646	0.81299	0.416224	0.536646	None	Bacteria	Proteobacteria	Alphaproteobacteria	Rhizobiales	Bradyrhizobiaceae	NA	NA
OTU_821	2.10329	1.28681	1.57289	0.818122	0.413287	0.534527	None	Bacteria	Proteobacteria	Alphaproteobacteria	Rhizobiales	Hyphomicrobiaceae	Rhodoplanes	NA
OTU_632	1.78223	-1.35752	1.66105	-0.817268	0.413775	0.534527	None	Bacteria	Actinobacteria	Actinobacteria	Actinomycetales	Frankiaceae	NA	NA
OTU_345	10.5965	-0.563191	0.688045	-0.818538	0.41305	0.534527	None	Bacteria	Planctomycetes	Planctomycetia	Planctomycetales	Planctomycetaceae	Planctomyces	NA
OTU_266	3.93698	-0.907613	1.10176	-0.823784	0.410063	0.532841	None	Bacteria	Firmicutes	Bacilli	Bacillales	Bacillaceae	Bacillus	NA
OTU_496	25.9457	0.381145	0.460802	0.827135	0.408161	0.531409	None	Bacteria	Proteobacteria	Gammaproteobacteria	Xanthomonadales	Sinobacteraceae	NA	NA
OTU_446	2.49752	1.09495	1.31217	0.834454	0.404025	0.527058	None	Bacteria	Verrucomicrobia	[Spartobacteria]	[Chthoniobacterales]	[Chthoniobacteraceae]	DA101	NA
OTU_1174	18.1736	0.510472	0.610877	0.835637	0.403359	0.527058	None	Bacteria	Proteobacteria	Alphaproteobacteria	Rhizobiales	Hyphomicrobiaceae	Rhodoplanes	NA
OTU_4	1.77546	-1.35165	1.61425	-0.837324	0.402411	0.527023	None	Bacteria	Proteobacteria	Alphaproteobacteria	Rhizobiales	Hyphomicrobiaceae	NA	NA
OTU_1490	9.55022	0.595527	0.70711	0.842199	0.399677	0.524477	None	Bacteria	Nitrospirae	Nitrospira	Nitrospirales	0319-6A21	NA	NA
OTU_1022	57.7377	-0.407806	0.482874	-0.844539	0.398368	0.523795	None	Bacteria	Verrucomicrobia	[Pedosphaerae]	[Pedosphaerales]	Ellin515	NA	NA
OTU_404	2.22113	-1.2675	1.49766	-0.846325	0.397371	0.523521	None	Bacteria	Firmicutes	Bacilli	Bacillales	Planococcaceae	NA	NA
OTU_1343	4.16908	0.921829	1.08722	0.847881	0.396504	0.523417	None	Bacteria	Actinobacteria	Actinobacteria	Actinomycetales	Mycobacteriaceae	Mycobacterium	NA
OTU_1191	34.9037	-0.324462	0.380658	-0.852371	0.394008	0.521158	None	Bacteria	Acidobacteria	Acidobacteriia	Acidobacteriales	Acidobacteriaceae	Edaphobacter	modestum
OTU_87	62.4499	-0.282774	0.331033	-0.854218	0.392984	0.520842	None	Bacteria	Actinobacteria	Actinobacteria	Actinomycetales	Mycobacteriaceae	Mycobacterium	NA
OTU_1224	3.8544	-0.903556	1.0574	-0.854508	0.392823	0.520842	None	Bacteria	Actinobacteria	Actinobacteria	Actinomycetales	Streptomycetaceae	Streptacidiphilus	NA
OTU_1014	46.8821	0.288787	0.336277	0.858777	0.390464	0.520402	None	Bacteria	Proteobacteria	Alphaproteobacteria	Rhizobiales	Bradyrhizobiaceae	Bradyrhizobium	elkanii
OTU_1085	423.543	-0.181179	0.21125	-0.857651	0.391085	0.520402	None	Bacteria	Actinobacteria	Actinobacteria	Actinomycetales	Mycobacteriaceae	Mycobacterium	NA
OTU_1454	6.8178	-0.696074	0.807812	-0.861678	0.388865	0.519529	None	Bacteria	Proteobacteria	Betaproteobacteria	Nitrosomonadales	Nitrosomonadaceae	Nitrosovibrio	tenuis
OTU_1233	18.3328	0.516364	0.59338	0.870207	0.384187	0.514315	None	Bacteria	Nitrospirae	Nitrospira	Nitrospirales	0319-6A21	NA	NA
OTU_1575	15.4731	0.616552	0.702206	0.878021	0.379932	0.509646	None	Bacteria	Planctomycetes	Planctomycetia	Pirellulales	Pirellulaceae	A17	NA
OTU_809	9.20831	0.782375	0.889775	0.879295	0.379241	0.509646	None	Bacteria	Verrucomicrobia	[Spartobacteria]	[Chthoniobacterales]	[Chthoniobacteraceae]	DA101	NA
OTU_1238	9.24212	0.705916	0.799224	0.883252	0.3771	0.507899	None	Bacteria	Proteobacteria	Alphaproteobacteria	Rhizobiales	Hyphomicrobiaceae	Rhodoplanes	NA
OTU_481	2.20109	-1.30777	1.47384	-0.887322	0.374906	0.50597	None	Bacteria	Firmicutes	Bacilli	Bacillales	Bacillaceae	Bacillus	NA
OTU_1621	3.04188	-1.07263	1.17844	-0.910214	0.36271	0.490508	None	Bacteria	Proteobacteria	Betaproteobacteria	Burkholderiales	Burkholderiaceae	Burkholderia	NA
OTU_1078	3.60695	-1.08125	1.18747	-0.910546	0.362535	0.490508	None	Bacteria	Actinobacteria	Actinobacteria	Actinomycetales	Mycobacteriaceae	Mycobacterium	NA
OTU_370	11.9178	0.961086	1.04969	0.915587	0.359883	0.488676	None	Bacteria	Proteobacteria	Gammaproteobacteria	Xanthomonadales	Sinobacteraceae	Steroidobacter	NA
OTU_1601	3.42258	1.4742	1.60455	0.918763	0.35822	0.487414	None	Bacteria	Proteobacteria	Betaproteobacteria	Burkholderiales	Comamonadaceae	Polaromonas	NA
OTU_1287	2.27232	1.34081	1.45885	0.919091	0.358048	0.487414	None	Bacteria	Actinobacteria	Acidimicrobiia	Acidimicrobiales	C111	NA	NA
OTU_1858	56.7074	0.570834	0.615533	0.927381	0.353729	0.483284	None	Archaea	Crenarchaeota	Thaumarchaeota	Nitrososphaerales	Nitrososphaeraceae	Candidatus Nitrososphaera	SCA1170
OTU_1210	44.0508	-0.339022	0.36509	-0.928598	0.353098	0.483284	None	Bacteria	Acidobacteria	Solibacteres	Solibacterales	Solibacteraceae	Candidatus Solibacter	NA
OTU_1478	27.2457	-0.426142	0.45449	-0.937626	0.348437	0.478021	None	Bacteria	Actinobacteria	Actinobacteria	Actinomycetales	Mycobacteriaceae	Mycobacterium	NA
OTU_967	1.81251	1.52773	1.62211	0.941819	0.346285	0.476053	None	Bacteria	Proteobacteria	Alphaproteobacteria	Rhizobiales	Hyphomicrobiaceae	Rhodoplanes	NA
OTU_969	71.1974	0.290981	0.307425	0.946511	0.343888	0.473738	None	Bacteria	Proteobacteria	Alphaproteobacteria	Rhizobiales	Bradyrhizobiaceae	NA	NA
OTU_1702	5.5994	-0.979082	1.02575	-0.954501	0.33983	0.469121	None	Bacteria	Verrucomicrobia	[Spartobacteria]	[Chthoniobacterales]	[Chthoniobacteraceae]	DA101	NA
OTU_282	13.4895	-0.553068	0.571346	-0.968009	0.33304	0.460705	None	Bacteria	Planctomycetes	Planctomycetia	Planctomycetales	Planctomycetaceae	Planctomyces	NA
OTU_228	14.7842	0.650652	0.667826	0.974284	0.329915	0.457336	None	Bacteria	Acidobacteria	Solibacteres	Solibacterales	Solibacteraceae	Candidatus Solibacter	NA
OTU_507	7.6467	-0.878624	0.895673	-0.980965	0.32661	0.454642	None	Bacteria	Actinobacteria	Actinobacteria	Actinomycetales	Streptomycetaceae	Streptomyces	lanatus
OTU_38	8.33278	-0.899431	0.918169	-0.979592	0.327288	0.454642	None	Bacteria	Verrucomicrobia	[Pedosphaerae]	[Pedosphaerales]	Ellin515	NA	NA
OTU_1705	1.8267	1.50396	1.52802	0.98426	0.324988	0.453344	None	Bacteria	Proteobacteria	Betaproteobacteria	Burkholderiales	Comamonadaceae	Methylibium	NA
OTU_883	1.93796	-1.52425	1.53819	-0.990942	0.321714	0.449722	None	Bacteria	Firmicutes	Bacilli	Bacillales	Bacillaceae	Bacillus	NA
OTU_500	1.89702	-1.5565	1.5653	-0.994378	0.320039	0.448324	None	Bacteria	Firmicutes	Bacilli	Bacillales	Bacillaceae	Bacillus	NA
OTU_1510	13.0732	0.707707	0.709153	0.997962	0.318298	0.446829	None	Bacteria	Proteobacteria	Alphaproteobacteria	Rhizobiales	Bradyrhizobiaceae	Bradyrhizobium	NA
OTU_1151	34.1027	0.436037	0.436869	0.998095	0.318233	0.446829	None	Bacteria	Verrucomicrobia	[Pedosphaerae]	[Pedosphaerales]	Ellin515	NA	NA
OTU_25	20.738	0.531929	0.528644	1.00621	0.314313	0.443108	None	Bacteria	Proteobacteria	Deltaproteobacteria	Syntrophobacterales	Syntrophobacteraceae	NA	NA
OTU_1256	2.32693	2.04017	2.00545	1.01731	0.309005	0.436552	None	Bacteria	Proteobacteria	Gammaproteobacteria	Pseudomonadales	Moraxellaceae	NA	NA
OTU_542	2.42619	-1.4338	1.40501	-1.02049	0.307496	0.435671	None	Bacteria	Firmicutes	Bacilli	Bacillales	Bacillaceae	Bacillus	NA
OTU_559	31.1582	0.629989	0.617632	1.02001	0.307725	0.435671	None	Bacteria	Proteobacteria	Alphaproteobacteria	Rhizobiales	Hyphomicrobiaceae	Pedomicrobium	NA
OTU_79	4.89133	1.02983	1.00589	1.02379	0.305934	0.43499	None	Bacteria	Actinobacteria	Actinobacteria	Actinomycetales	Streptomycetaceae	Streptomyces	mirabilis
OTU_513	5.10236	0.960432	0.933249	1.02913	0.30342	0.432341	None	Bacteria	Chloroflexi	TK10	AKYG885	Dolo_23	NA	NA
OTU_511	10.7169	-0.719606	0.697773	-1.03129	0.302405	0.431821	None	Bacteria	Actinobacteria	Actinobacteria	Actinomycetales	Streptosporangiaceae	Streptosporangium	pseudovulgare
OTU_595	8.88847	-0.7556	0.732449	-1.03161	0.302256	0.431821	None	Bacteria	Verrucomicrobia	[Spartobacteria]	[Chthoniobacterales]	[Chthoniobacteraceae]	DA101	NA
OTU_265	4.8988	1.02648	0.989376	1.0375	0.299503	0.429525	None	Bacteria	Actinobacteria	Thermoleophilia	Gaiellales	Gaiellaceae	NA	NA
OTU_1094	215.233	0.249243	0.235902	1.05655	0.290716	0.417825	None	Bacteria	Proteobacteria	Alphaproteobacteria	Rhizobiales	Bradyrhizobiaceae	Bradyrhizobium	NA
OTU_268	2.18218	1.87935	1.775	1.05879	0.289696	0.417263	None	Bacteria	Actinobacteria	Actinobacteria	Actinomycetales	Nocardioidaceae	Kribbella	NA
OTU_252	2.06614	-1.71877	1.61378	-1.06506	0.286849	0.414061	None	Bacteria	Proteobacteria	Alphaproteobacteria	Rhizobiales	Hyphomicrobiaceae	Hyphomicrobium	NA
OTU_262	8.57695	-0.795762	0.739609	-1.07592	0.281962	0.407893	None	Bacteria	Planctomycetes	Planctomycetia	Gemmatales	Isosphaeraceae	NA	NA
OTU_486	5.02378	-1.11529	1.028	-1.08491	0.27796	0.404955	None	Bacteria	Firmicutes	Bacilli	Bacillales	Planococcaceae	Sporosarcina	NA
OTU_1857	2.22032	1.8331	1.69442	1.08185	0.279321	0.404955	None	Archaea	Crenarchaeota	Thaumarchaeota	Nitrososphaerales	Nitrososphaeraceae	Candidatus Nitrososphaera	SCA1145
OTU_620	4.72337	-1.10026	1.01481	-1.0842	0.278277	0.404955	None	Bacteria	Verrucomicrobia	[Spartobacteria]	[Chthoniobacterales]	[Chthoniobacteraceae]	DA101	NA
OTU_1690	3.01434	-1.36883	1.26425	-1.08272	0.278933	0.404955	None	Bacteria	Acidobacteria	Solibacteres	Solibacterales	Solibacteraceae	Candidatus Solibacter	NA
OTU_1556	2.60667	-1.70556	1.57403	-1.08357	0.278557	0.404955	None	Bacteria	Proteobacteria	Alphaproteobacteria	Sphingomonadales	Sphingomonadaceae	NA	NA
OTU_1091	2.33427	1.88024	1.71526	1.09619	0.272996	0.400154	None	Bacteria	Proteobacteria	Betaproteobacteria	Burkholderiales	Comamonadaceae	Rubrivivax	NA
OTU_1826	107.489	0.351085	0.316494	1.10929	0.267303	0.392676	None	Bacteria	Actinobacteria	Thermoleophilia	Gaiellales	Gaiellaceae	NA	NA
OTU_1722	36.6534	-0.500543	0.447621	-1.11823	0.263469	0.387901	None	Bacteria	Proteobacteria	Alphaproteobacteria	Rhodospirillales	Rhodospirillaceae	NA	NA
OTU_1371	2.49675	1.53106	1.36369	1.12273	0.26155	0.385932	None	Bacteria	Actinobacteria	Actinobacteria	Actinomycetales	Mycobacteriaceae	Mycobacterium	NA
OTU_1204	20.9451	0.591736	0.525852	1.12529	0.260466	0.385188	None	Bacteria	Nitrospirae	Nitrospira	Nitrospirales	Nitrospiraceae	Nitrospira	NA
OTU_1608	28.0728	0.575998	0.511229	1.12669	0.259872	0.385167	None	Bacteria	Actinobacteria	Thermoleophilia	Gaiellales	Gaiellaceae	NA	NA
OTU_459	24.5535	0.562852	0.490423	1.14769	0.251097	0.372995	None	Bacteria	Proteobacteria	Alphaproteobacteria	Rhizobiales	Bradyrhizobiaceae	NA	NA
OTU_637	12.7775	0.682078	0.593792	1.14868	0.250687	0.372995	None	Bacteria	Verrucomicrobia	[Pedosphaerae]	[Pedosphaerales]	Ellin515	NA	NA
OTU_136	3.795	1.29454	1.12398	1.15175	0.249425	0.372175	None	Bacteria	Proteobacteria	Deltaproteobacteria	Syntrophobacterales	Syntrophobacteraceae	NA	NA
OTU_1201	2.08896	1.79075	1.54236	1.16104	0.245624	0.368029	None	Bacteria	Actinobacteria	Thermoleophilia	Gaiellales	Gaiellaceae	NA	NA
OTU_391	3.61765	1.8336	1.58083	1.1599	0.246092	0.368029	None	Bacteria	Verrucomicrobia	Opitutae	Opitutales	Opitutaceae	Opitutus	NA
OTU_677	12.887	0.91121	0.784595	1.16138	0.245489	0.368029	None	Bacteria	Acidobacteria	Acidobacteriia	Acidobacteriales	Koribacteraceae	NA	NA
OTU_998	17.8543	0.626505	0.536471	1.16783	0.242877	0.365692	None	Bacteria	Actinobacteria	Actinobacteria	Actinomycetales	Micromonosporaceae	NA	NA
OTU_299	5.58803	-1.04812	0.896559	-1.16904	0.242386	0.365692	None	Bacteria	Firmicutes	Bacilli	Bacillales	Bacillaceae	Bacillus	NA
OTU_1578	21.1067	0.60172	0.512169	1.17485	0.240057	0.363093	None	Bacteria	Proteobacteria	Deltaproteobacteria	Syntrophobacterales	Syntrophobacteraceae	NA	NA
OTU_646	31.4625	0.682075	0.5728	1.19077	0.233742	0.354349	None	Bacteria	Proteobacteria	Gammaproteobacteria	Enterobacteriales	Enterobacteriaceae	Serratia	NA
OTU_452	7.82483	0.94269	0.788804	1.19509	0.232053	0.352908	None	Bacteria	Proteobacteria	Betaproteobacteria	Burkholderiales	Comamonadaceae	Hylemonella	NA
OTU_485	4.76812	-1.18225	0.989153	-1.19521	0.232005	0.352908	None	Bacteria	Firmicutes	Bacilli	Bacillales	Planococcaceae	Solibacillus	NA
OTU_1003	13.2193	0.713021	0.596892	1.19456	0.232261	0.352908	None	Bacteria	Gemmatimonadetes	Gemmatimonadetes	Gemmatimonadales	Ellin5301	NA	NA
OTU_196	2.12333	1.79924	1.49897	1.20031	0.230018	0.352078	None	Bacteria	Proteobacteria	Alphaproteobacteria	Rhizobiales	Hyphomicrobiaceae	Rhodoplanes	NA
OTU_1295	5.70803	1.19436	0.995264	1.20004	0.230123	0.352078	None	Bacteria	Proteobacteria	Alphaproteobacteria	Rhizobiales	Hyphomicrobiaceae	Rhodoplanes	NA
OTU_614	11.8464	0.756504	0.616322	1.22745	0.219654	0.337616	None	Bacteria	Proteobacteria	Alphaproteobacteria	Rhodospirillales	Acetobacteraceae	NA	NA
OTU_273	11.5438	0.893258	0.722682	1.23603	0.216447	0.333459	None	Bacteria	Bacteroidetes	[Saprospirae]	[Saprospirales]	Chitinophagaceae	NA	NA
OTU_916	13.9361	-0.751169	0.605763	-1.24004	0.214962	0.331941	None	Bacteria	Proteobacteria	Alphaproteobacteria	Rhizobiales	Bradyrhizobiaceae	Bradyrhizobium	NA
OTU_917	5.34057	1.49244	1.19493	1.24898	0.211673	0.327625	None	Bacteria	Actinobacteria	Thermoleophilia	Solirubrobacterales	Patulibacteraceae	NA	NA
OTU_956	15.7666	-0.77141	0.616375	-1.25153	0.210742	0.326946	None	Bacteria	Actinobacteria	Actinobacteria	Actinomycetales	Streptomycetaceae	Streptomyces	alboverticillatus
OTU_748	1.74877	-2.11721	1.68532	-1.25626	0.209022	0.325036	None	Bacteria	Proteobacteria	Alphaproteobacteria	Rhizobiales	Bradyrhizobiaceae	NA	NA
OTU_1560	2.81841	-1.7341	1.3739	-1.26217	0.206887	0.322472	None	Bacteria	Firmicutes	Bacilli	Bacillales	Bacillaceae	Bacillus	NA
OTU_1283	9.84423	-0.859573	0.679431	-1.26514	0.205822	0.321567	None	Bacteria	Actinobacteria	Actinobacteria	Actinomycetales	Mycobacteriaceae	Mycobacterium	NA
OTU_1570	2.83049	-2.15074	1.69824	-1.26645	0.205352	0.321567	None	Bacteria	Nitrospirae	Nitrospira	Nitrospirales	0319-6A21	NA	NA
OTU_132	15.8425	-0.833596	0.654623	-1.2734	0.202877	0.318463	None	Bacteria	WS3	PRR-12	Sediment-1	PRR-10	NA	NA
OTU_1626	1.79165	2.21897	1.73023	1.28247	0.199678	0.314186	None	Bacteria	Actinobacteria	Actinobacteria	Actinomycetales	Streptomycetaceae	NA	NA
OTU_1694	13.501	-1.0042	0.782583	-1.28319	0.199427	0.314186	None	Bacteria	Firmicutes	Bacilli	Bacillales	Bacillaceae	Bacillus	NA
OTU_29	3.02292	2.44032	1.88992	1.29123	0.196624	0.310853	None	Bacteria	Actinobacteria	Actinobacteria	Actinomycetales	Mycobacteriaceae	Mycobacterium	NA
OTU_657	2.00221	-2.26227	1.75011	-1.29265	0.196133	0.310817	None	Bacteria	Proteobacteria	Alphaproteobacteria	Rhizobiales	Bradyrhizobiaceae	NA	NA
OTU_1812	40.0511	-0.671475	0.519088	-1.29357	0.195816	0.310817	None	Bacteria	Proteobacteria	Deltaproteobacteria	Myxococcales	Myxococcaceae	NA	NA
OTU_736	45.4661	-0.459374	0.352333	-1.30381	0.192299	0.306203	None	Bacteria	Verrucomicrobia	[Spartobacteria]	[Chthoniobacterales]	[Chthoniobacteraceae]	DA101	NA
OTU_622	17.9343	-0.689577	0.526164	-1.31057	0.190002	0.303272	None	Bacteria	Actinobacteria	Thermoleophilia	Gaiellales	Gaiellaceae	NA	NA
OTU_148	1.87428	2.2823	1.73595	1.31473	0.1886	0.30176	None	Bacteria	Acidobacteria	Acidobacteria-6	iii1-15	RB40	NA	NA
OTU_648	20.0336	0.722361	0.549019	1.31573	0.188265	0.30176	None	Bacteria	Proteobacteria	Alphaproteobacteria	Rhodospirillales	Rhodospirillaceae	NA	NA
OTU_244	1.80502	2.26732	1.68946	1.34204	0.179584	0.289673	None	Bacteria	Proteobacteria	Betaproteobacteria	Burkholderiales	Comamonadaceae	Roseateles	depolymerans
OTU_536	8.93138	1.10077	0.821253	1.34035	0.180131	0.289673	None	Bacteria	Actinobacteria	Actinobacteria	Actinomycetales	Streptomycetaceae	NA	NA
OTU_1313	2.81339	1.82214	1.35958	1.34022	0.180173	0.289673	None	Bacteria	Actinobacteria	Thermoleophilia	Gaiellales	Gaiellaceae	NA	NA
OTU_1429	194.751	-0.294379	0.219361	-1.34199	0.179601	0.289673	None	Bacteria	Verrucomicrobia	[Spartobacteria]	[Chthoniobacterales]	[Chthoniobacteraceae]	DA101	NA
OTU_337	14.1946	-0.861929	0.642136	-1.34228	0.179504	0.289673	None	Bacteria	Acidobacteria	Acidobacteriia	Acidobacteriales	Koribacteraceae	NA	NA
OTU_1856	31.7256	0.792402	0.587963	1.34771	0.177753	0.289283	None	Bacteria	Acidobacteria	Solibacteres	Solibacterales	Solibacteraceae	Candidatus Solibacter	NA
OTU_919	16.3706	0.731357	0.54148	1.35066	0.176804	0.288446	None	Bacteria	Proteobacteria	Alphaproteobacteria	Rhizobiales	Hyphomicrobiaceae	Hyphomicrobium	NA
OTU_487	9.30656	-0.968144	0.716031	-1.3521	0.176343	0.288404	None	Bacteria	Firmicutes	Bacilli	Bacillales	Planococcaceae	Rummeliibacillus	NA
OTU_1457	24.5516	0.653173	0.47878	1.36424	0.172491	0.2828	None	Bacteria	Actinobacteria	Acidimicrobiia	Acidimicrobiales	EB1017	NA	NA
OTU_1667	40.3512	0.631343	0.461376	1.36839	0.17119	0.28145	None	Bacteria	Nitrospirae	Nitrospira	Nitrospirales	Nitrospiraceae	Nitrospira	NA
OTU_1563	17.5668	-0.728141	0.532182	-1.36822	0.171244	0.28145	None	Bacteria	Proteobacteria	Deltaproteobacteria	Myxococcales	Cystobacteraceae	NA	NA
OTU_1296	42.4666	0.502971	0.367374	1.3691	0.170969	0.28145	None	Bacteria	Proteobacteria	Alphaproteobacteria	Rhizobiales	Hyphomicrobiaceae	Rhodoplanes	NA
OTU_1158	8.12429	1.03816	0.753898	1.37706	0.168493	0.279001	None	Bacteria	Acidobacteria	[Chloracidobacteria]	RB41	Ellin6075	NA	NA
OTU_782	14.7718	-0.872832	0.631545	-1.38206	0.166954	0.277747	None	Bacteria	Proteobacteria	Gammaproteobacteria	Xanthomonadales	Xanthomonadaceae	NA	NA
OTU_71	2.4131	2.05294	1.4867	1.38087	0.167317	0.277747	None	Bacteria	Actinobacteria	Thermoleophilia	Solirubrobacterales	Patulibacteraceae	NA	NA
OTU_882	1.99853	-2.43856	1.76335	-1.38291	0.166692	0.277747	None	Bacteria	Firmicutes	Bacilli	Bacillales	Bacillaceae	Bacillus	foraminis
OTU_1379	4.80481	-1.39306	1.00583	-1.38499	0.166055	0.277734	None	Bacteria	Acidobacteria	Solibacteres	Solibacterales	Solibacteraceae	Candidatus Solibacter	NA
OTU_745	10.8473	-1.07526	0.771525	-1.39368	0.163414	0.274007	None	Bacteria	Verrucomicrobia	[Spartobacteria]	[Chthoniobacterales]	[Chthoniobacteraceae]	DA101	NA
OTU_833	25.6962	-0.741209	0.531814	-1.39374	0.163397	0.274007	None	Bacteria	Acidobacteria	Solibacteres	Solibacterales	Solibacteraceae	Candidatus Solibacter	NA
OTU_509	5.63148	-1.26652	0.900823	-1.40596	0.159736	0.2692	None	Bacteria	Firmicutes	Bacilli	Bacillales	Bacillaceae	Bacillus	NA
OTU_125	15.9257	0.951078	0.67548	1.408	0.15913	0.268861	None	Bacteria	Proteobacteria	Gammaproteobacteria	HTCC2188	HTCC2089	NA	NA
OTU_1264	41.1476	0.528861	0.373218	1.41703	0.156474	0.265047	None	Bacteria	Proteobacteria	Deltaproteobacteria	Syntrophobacterales	Syntrophobacteraceae	NA	NA
OTU_1147	404.816	0.317015	0.221216	1.43305	0.151843	0.257861	None	Bacteria	Proteobacteria	Alphaproteobacteria	Rhizobiales	Bradyrhizobiaceae	NA	NA
OTU_543	3.02186	-1.81322	1.26311	-1.43552	0.151139	0.257324	None	Bacteria	Firmicutes	Bacilli	Bacillales	Planococcaceae	Paenisporosarcina	NA
OTU_639	9.55664	1.37462	0.953387	1.44183	0.149352	0.254934	None	Bacteria	Chloroflexi	TK10	AKYG885	Dolo_23	NA	NA
OTU_470	15.2259	-1.36119	0.942012	-1.44498	0.148464	0.254072	None	Bacteria	Firmicutes	Bacilli	Bacillales	Planococcaceae	NA	NA
OTU_216	1.97413	2.36726	1.63413	1.44863	0.14744	0.252972	None	Bacteria	Actinobacteria	Actinobacteria	Actinomycetales	Streptomycetaceae	Streptomyces	NA
OTU_607	2.10875	-2.36586	1.6311	-1.45047	0.146929	0.252972	None	Bacteria	Verrucomicrobia	[Pedosphaerae]	[Pedosphaerales]	Ellin515	NA	NA
OTU_752	15.4957	-0.961802	0.663648	-1.44926	0.147264	0.252972	None	Bacteria	Acidobacteria	Solibacteres	Solibacterales	Solibacteraceae	Candidatus Solibacter	NA
OTU_322	12.329	1.13097	0.776665	1.45618	0.145342	0.251321	None	Bacteria	Actinobacteria	Actinobacteria	Actinomycetales	Streptomycetaceae	Amycolatopsis	coloradensis
OTU_786	66.5785	-0.448609	0.30673	-1.46255	0.14359	0.248939	None	Bacteria	Planctomycetes	Planctomycetia	Pirellulales	Pirellulaceae	A17	NA
OTU_1392	6.27879	1.35115	0.921818	1.46575	0.142716	0.248072	None	Bacteria	Actinobacteria	Actinobacteria	Actinomycetales	Streptomycetaceae	NA	NA
OTU_1499	27.6262	0.750332	0.510397	1.47009	0.141536	0.246667	None	Bacteria	Proteobacteria	Alphaproteobacteria	Rhizobiales	Hyphomicrobiaceae	Rhodoplanes	NA
OTU_1059	5.15805	1.62447	1.09205	1.48754	0.136873	0.239167	None	Bacteria	Actinobacteria	Actinobacteria	Actinomycetales	Streptomycetaceae	Streptomyces	NA
OTU_1253	2.69681	-2.14205	1.43335	-1.49444	0.135061	0.236624	None	Bacteria	Firmicutes	Bacilli	Bacillales	Bacillaceae	Bacillus	NA
OTU_1112	4.14128	2.10794	1.40228	1.50323	0.13278	0.233243	None	Bacteria	Proteobacteria	Gammaproteobacteria	Xanthomonadales	Sinobacteraceae	Steroidobacter	NA
OTU_1652	52.2413	0.787665	0.518411	1.51938	0.128666	0.226617	None	Bacteria	Verrucomicrobia	[Spartobacteria]	[Chthoniobacterales]	[Chthoniobacteraceae]	Candidatus Xiphinematobacter	NA
OTU_33	83.853	0.443691	0.29082	1.52566	0.127095	0.224445	None	Bacteria	Proteobacteria	Deltaproteobacteria	Syntrophobacterales	Syntrophobacteraceae	NA	NA
OTU_1083	155.887	0.387421	0.253622	1.52755	0.126623	0.224207	None	Bacteria	Actinobacteria	Actinobacteria	Actinomycetales	Mycobacteriaceae	Mycobacterium	NA
OTU_1107	5.79992	1.90994	1.24963	1.52841	0.126412	0.224207	None	Bacteria	Proteobacteria	Alphaproteobacteria	Rhizobiales	Hyphomicrobiaceae	Rhodoplanes	NA
OTU_203	9.83304	1.15674	0.752435	1.53733	0.124214	0.22112	None	Bacteria	Verrucomicrobia	Opitutae	Opitutales	Opitutaceae	Opitutus	NA
OTU_581	22.6475	-0.827737	0.536043	-1.54416	0.122549	0.218743	None	Bacteria	Proteobacteria	Alphaproteobacteria	Rhizobiales	Hyphomicrobiaceae	Hyphomicrobium	NA
OTU_1027	12.599	-1.04009	0.670563	-1.55107	0.120885	0.216355	None	Bacteria	Proteobacteria	Betaproteobacteria	Burkholderiales	Burkholderiaceae	Burkholderia	NA
OTU_369	4.38801	-1.80358	1.16065	-1.55394	0.120198	0.216355	None	Bacteria	Firmicutes	Bacilli	Bacillales	Bacillaceae	Bacillus	cereus
OTU_250	5.0668	1.8745	1.2067	1.55342	0.120324	0.216355	None	Bacteria	Bacteroidetes	[Saprospirae]	[Saprospirales]	Chitinophagaceae	NA	NA
OTU_1768	14.5166	0.98331	0.633539	1.55209	0.120641	0.216355	None	Bacteria	Planctomycetes	Planctomycetia	Gemmatales	Gemmataceae	NA	NA
OTU_1456	3.70092	-1.79584	1.1433	-1.57074	0.116243	0.210314	None	Bacteria	Actinobacteria	Acidimicrobiia	Acidimicrobiales	EB1017	NA	NA
OTU_535	26.8257	-0.846545	0.537863	-1.57391	0.115509	0.209657	None	Bacteria	Nitrospirae	Nitrospira	Nitrospirales	0319-6A21	NA	NA
OTU_1155	4.33908	-1.74128	1.10651	-1.57367	0.115564	0.209657	None	Bacteria	Acidobacteria	Acidobacteriia	Acidobacteriales	Koribacteraceae	NA	NA
OTU_889	17.8392	-0.934835	0.59061	-1.58283	0.11346	0.206972	None	Bacteria	Proteobacteria	Deltaproteobacteria	Myxococcales	Haliangiaceae	NA	NA
OTU_569	2.23782	-2.5394	1.58971	-1.5974	0.110177	0.201536	None	Bacteria	Planctomycetes	Planctomycetia	Pirellulales	Pirellulaceae	A17	NA
OTU_931	2.96059	2.99697	1.87197	1.60097	0.109385	0.200639	None	Bacteria	Proteobacteria	Alphaproteobacteria	Rhizobiales	Bradyrhizobiaceae	NA	NA
OTU_550	3.43493	-2.05187	1.27837	-1.60507	0.108479	0.19953	None	Bacteria	Verrucomicrobia	[Spartobacteria]	[Chthoniobacterales]	[Chthoniobacteraceae]	DA101	NA
OTU_830	30.2542	0.719509	0.447826	1.60667	0.108127	0.199434	None	Bacteria	Proteobacteria	Alphaproteobacteria	Rhizobiales	Bradyrhizobiaceae	NA	NA
OTU_1020	4.80643	-1.69093	1.05242	-1.6067	0.10812	0.199434	None	Bacteria	Proteobacteria	Deltaproteobacteria	Syntrophobacterales	Syntrophobacteraceae	NA	NA
OTU_497	7.44905	1.54962	0.957546	1.61832	0.105593	0.195848	None	Bacteria	Acidobacteria	Solibacteres	Solibacterales	Solibacteraceae	Candidatus Solibacter	NA
OTU_625	10.8653	-1.09045	0.666687	-1.63563	0.101917	0.18956	None	Bacteria	Acidobacteria	Solibacteres	Solibacterales	Solibacteraceae	Candidatus Solibacter	NA
OTU_943	1.75706	-3.14576	1.91619	-1.64167	0.100658	0.187745	None	Bacteria	Firmicutes	Bacilli	Bacillales	Planococcaceae	NA	NA
OTU_467	9.10274	1.25905	0.765773	1.64415	0.100145	0.187314	None	Bacteria	Actinobacteria	Acidimicrobiia	Acidimicrobiales	EB1017	NA	NA
OTU_933	2.38481	2.71466	1.64744	1.64781	0.0993927	0.186431	None	Bacteria	Proteobacteria	Alphaproteobacteria	Sphingomonadales	Sphingomonadaceae	Sphingomonas	NA
OTU_1796	2.4487	-2.62026	1.58718	-1.65089	0.0987608	0.185771	None	Bacteria	Proteobacteria	Alphaproteobacteria	Rhizobiales	Hyphomicrobiaceae	Rhodoplanes	NA
OTU_1187	1.7487	-3.13982	1.89831	-1.65401	0.0981258	0.185101	None	Bacteria	Acidobacteria	Acidobacteriia	Acidobacteriales	Koribacteraceae	NA	NA
OTU_301	27.0648	-0.79224	0.478092	-1.65709	0.0975016	0.184448	None	Bacteria	Proteobacteria	Alphaproteobacteria	Rhizobiales	Hyphomicrobiaceae	Rhodoplanes	NA
OTU_696	20.7088	0.807987	0.486892	1.65948	0.0970193	0.18406	None	Bacteria	Verrucomicrobia	[Spartobacteria]	[Chthoniobacterales]	[Chthoniobacteraceae]	DA101	NA
OTU_649	21.8464	-0.833027	0.497178	-1.67551	0.093834	0.178527	None	Bacteria	Verrucomicrobia	[Pedosphaerae]	[Pedosphaerales]	Ellin515	NA	NA
OTU_411	39.0365	-0.777959	0.459783	-1.69201	0.0906435	0.172952	None	Bacteria	Proteobacteria	Alphaproteobacteria	Rhizobiales	Hyphomicrobiaceae	Rhodoplanes	NA
OTU_769	33.6375	1.16685	0.689127	1.69323	0.0904113	0.172952	None	Bacteria	Proteobacteria	Betaproteobacteria	Burkholderiales	Comamonadaceae	Variovorax	paradoxus
OTU_1860	112.376	-0.512441	0.302703	-1.69288	0.0904783	0.172952	None	Archaea	Crenarchaeota	Thaumarchaeota	Nitrososphaerales	Nitrososphaeraceae	Candidatus Nitrososphaera	NA
OTU_502	2.91322	2.38051	1.3971	1.7039	0.0883994	0.170137	None	Bacteria	Actinobacteria	Actinobacteria	Actinomycetales	Streptomycetaceae	Streptomyces	scabrisporus
OTU_283	11.6482	1.39185	0.816851	1.70392	0.0883952	0.170137	None	Bacteria	Actinobacteria	Thermoleophilia	Gaiellales	Gaiellaceae	NA	NA
OTU_248	38.3173	0.711143	0.416476	1.70753	0.0877244	0.170137	None	Bacteria	Bacteroidetes	[Saprospirae]	[Saprospirales]	Chitinophagaceae	NA	NA
OTU_728	3.05468	2.42479	1.42221	1.70494	0.0882052	0.170137	None	Bacteria	Verrucomicrobia	[Spartobacteria]	[Chthoniobacterales]	[Chthoniobacteraceae]	DA101	NA
OTU_255	24.6387	0.830828	0.484022	1.71651	0.0860693	0.167595	None	Bacteria	Proteobacteria	Alphaproteobacteria	Rhodospirillales	Rhodospirillaceae	NA	NA
OTU_757	24.7474	-0.835997	0.481288	-1.737	0.0823876	0.160898	None	Bacteria	Actinobacteria	Actinobacteria	Actinomycetales	Nocardioidaceae	NA	NA
OTU_738	25.9512	-0.909173	0.521986	-1.74176	0.0815508	0.159734	None	Bacteria	Proteobacteria	Alphaproteobacteria	Rhodospirillales	Rhodospirillaceae	NA	NA
OTU_449	3.56596	-2.56436	1.47076	-1.74356	0.0812354	0.159587	None	Bacteria	Firmicutes	Bacilli	Bacillales	Bacillaceae	Bacillus	NA
OTU_578	9.90224	4.94009	2.81961	1.75205	0.0797655	0.157164	None	Bacteria	Proteobacteria	Alphaproteobacteria	Sphingomonadales	Sphingomonadaceae	NA	NA
OTU_70	32.448	-0.731982	0.41595	-1.75978	0.0784447	0.155022	None	Bacteria	Planctomycetes	Planctomycetia	Gemmatales	Isosphaeraceae	NA	NA
OTU_333	1.85273	3.31939	1.88391	1.76197	0.0780744	0.15475	None	Bacteria	Actinobacteria	Actinobacteria	Actinomycetales	Mycobacteriaceae	Mycobacterium	NA
OTU_1587	3.07485	2.44814	1.38436	1.76843	0.076989	0.153056	None	Bacteria	Actinobacteria	Thermoleophilia	Solirubrobacterales	Patulibacteraceae	NA	NA
OTU_488	3.52724	2.23724	1.26076	1.77452	0.0759769	0.151619	None	Bacteria	Proteobacteria	Betaproteobacteria	Burkholderiales	Comamonadaceae	Roseateles	depolymerans
OTU_1288	21.596	1.20053	0.676578	1.77442	0.075994	0.151619	None	Bacteria	Actinobacteria	Actinobacteria	Actinomycetales	Streptomycetaceae	Streptomyces	indigoferus
OTU_1751	15.9483	-1.18763	0.669408	-1.77415	0.0760378	0.151619	None	Bacteria	Acidobacteria	Acidobacteriia	Acidobacteriales	Koribacteraceae	NA	NA
OTU_338	8.89921	-1.81306	1.00782	-1.79899	0.0720201	0.144913	None	Bacteria	Firmicutes	Bacilli	Bacillales	Bacillaceae	Bacillus	NA
OTU_1444	18.2511	-1.08093	0.599466	-1.80315	0.0713654	0.144173	None	Bacteria	Acidobacteria	Acidobacteriia	Acidobacteriales	Koribacteraceae	NA	NA
OTU_1682	2.7536	2.93049	1.62474	1.80366	0.0712844	0.144173	None	Bacteria	Acidobacteria	Acidobacteria-6	iii1-15	RB40	NA	NA
OTU_1333	5.1095	1.90069	1.05436	1.8027	0.0714351	0.144173	None	Bacteria	Proteobacteria	Alphaproteobacteria	Rhodospirillales	Rhodospirillaceae	NA	NA
OTU_598	6.11917	-1.96408	1.08294	-1.81365	0.0697313	0.142029	None	Bacteria	Actinobacteria	Actinobacteria	Actinomycetales	Streptomycetaceae	Streptomyces	NA
OTU_75	29.1748	0.83754	0.460773	1.81768	0.0691124	0.141202	None	Bacteria	Verrucomicrobia	[Spartobacteria]	[Chthoniobacterales]	[Chthoniobacteraceae]	DA101	NA
OTU_157	2.00747	3.44276	1.89051	1.82108	0.0685954	0.140578	None	Bacteria	Acidobacteria	Acidobacteriia	Acidobacteriales	Acidobacteriaceae	Edaphobacter	modestum
OTU_1068	8.55921	-1.42119	0.76983	-1.84611	0.0648764	0.133368	None	Bacteria	Actinobacteria	Actinobacteria	Actinomycetales	Mycobacteriaceae	Mycobacterium	arupense
OTU_350	14.6905	-1.31983	0.711788	-1.85424	0.0637042	0.131365	None	Bacteria	Verrucomicrobia	[Spartobacteria]	[Chthoniobacterales]	[Chthoniobacteraceae]	DA101	NA
OTU_1049	10.6687	-1.27059	0.682503	-1.86166	0.0626506	0.129595	None	Bacteria	Firmicutes	Bacilli	Bacillales	Planococcaceae	Solibacillus	NA
OTU_694	4.96586	2.83444	1.51977	1.86505	0.0621749	0.129013	None	Bacteria	Proteobacteria	Gammaproteobacteria	Pseudomonadales	Pseudomonadaceae	Pseudomonas	NA
OTU_1501	6.24251	1.78717	0.95717	1.86714	0.0618816	0.128807	None	Bacteria	Proteobacteria	Deltaproteobacteria	Syntrophobacterales	Syntrophobacteraceae	NA	NA
OTU_1720	2.72687	-2.86589	1.53237	-1.87023	0.0614516	0.128314	None	Bacteria	Nitrospirae	Nitrospira	Nitrospirales	0319-6A21	NA	NA
OTU_1777	9.85934	1.3922	0.74397	1.87132	0.0613013	0.128314	None	Bacteria	Proteobacteria	Deltaproteobacteria	Desulfuromonadales	Geobacteraceae	NA	NA
OTU_504	2.68289	-3.80373	2.03026	-1.87352	0.0609968	0.12817	None	Bacteria	Actinobacteria	Actinobacteria	Actinomycetales	Streptomycetaceae	Streptomyces	radiopugnans
OTU_254	1.95245	3.40638	1.79924	1.89323	0.0583273	0.12295	None	Bacteria	Verrucomicrobia	[Spartobacteria]	[Chthoniobacterales]	[Chthoniobacteraceae]	DA101	NA
OTU_1010	74.514	1.29652	0.683621	1.89655	0.0578871	0.122411	None	Bacteria	Proteobacteria	Gammaproteobacteria	Xanthomonadales	Xanthomonadaceae	NA	NA
OTU_1262	38.0595	-0.806877	0.424243	-1.90192	0.0571813	0.121305	None	Bacteria	Proteobacteria	Alphaproteobacteria	Rhodospirillales	Rhodospirillaceae	NA	NA
OTU_1582	31.352	-1.16319	0.610708	-1.90467	0.0568234	0.120932	None	Bacteria	Actinobacteria	Thermoleophilia	Gaiellales	Gaiellaceae	NA	NA
OTU_124	6.20692	-1.67638	0.873427	-1.91932	0.0549441	0.11731	None	Bacteria	Firmicutes	Bacilli	Bacillales	Planococcaceae	Solibacillus	NA
OTU_194	13.6505	-1.37292	0.715317	-1.91931	0.0549447	0.11731	None	Bacteria	Acidobacteria	Acidobacteriia	Acidobacteriales	Koribacteraceae	Candidatus Koribacter	NA
OTU_972	3.25077	2.58852	1.34522	1.92423	0.0543253	0.116738	None	Bacteria	Actinobacteria	Actinobacteria	Actinomycetales	Pseudonocardiaceae	Pseudonocardia	NA
OTU_1164	4.41226	-2.122	1.10068	-1.9279	0.0538676	0.11613	None	Bacteria	Firmicutes	Bacilli	Bacillales	Planococcaceae	Sporosarcina	NA
OTU_310	20.7582	1.1675	0.603158	1.93564	0.0529117	0.114719	None	Bacteria	Proteobacteria	Gammaproteobacteria	Thiotrichales	Piscirickettsiaceae	NA	NA
OTU_41	4.58684	2.24251	1.15768	1.93706	0.0527375	0.114719	None	Bacteria	Bacteroidetes	Cytophagia	Cytophagales	Cytophagaceae	NA	NA
OTU_238	4.6913	1.98607	1.02661	1.93459	0.0530401	0.114719	None	Bacteria	Proteobacteria	Alphaproteobacteria	Rhizobiales	Hyphomicrobiaceae	Rhodoplanes	NA
OTU_343	5.21279	-2.14064	1.10164	-1.94314	0.0519987	0.113576	None	Bacteria	Acidobacteria	Acidobacteriia	Acidobacteriales	Koribacteraceae	NA	NA
OTU_261	16.6546	1.29651	0.664396	1.95141	0.0510081	0.112157	None	Bacteria	Proteobacteria	Betaproteobacteria	Burkholderiales	Comamonadaceae	Hylemonella	NA
OTU_92	2.57334	3.83511	1.96675	1.94997	0.0511801	0.112157	None	Bacteria	Actinobacteria	Actinobacteria	Actinomycetales	Nocardioidaceae	Nocardioides	NA
OTU_1862	52.0194	0.909701	0.466049	1.95194	0.050945	0.112157	None	Archaea	Crenarchaeota	Thaumarchaeota	Nitrososphaerales	Nitrososphaeraceae	Candidatus Nitrososphaera	SCA1145
OTU_1678	3.30588	2.61098	1.33753	1.95209	0.0509269	0.112157	None	Bacteria	Acidobacteria	Acidobacteriia	Acidobacteriales	Koribacteraceae	NA	NA
OTU_1008	6.61491	1.68296	0.862972	1.95019	0.0511532	0.112157	None	Bacteria	Proteobacteria	Alphaproteobacteria	Rhizobiales	Hyphomicrobiaceae	Hyphomicrobium	NA
OTU_650	11.6602	-1.46801	0.747834	-1.96301	0.0496448	0.110618	None	Bacteria	Proteobacteria	Alphaproteobacteria	Rhizobiales	Bradyrhizobiaceae	Bradyrhizobium	NA
OTU_20	5.36822	1.95672	0.991627	1.97324	0.0484679	0.108359	None	Bacteria	Actinobacteria	Actinobacteria	Actinomycetales	Streptomycetaceae	NA	NA
OTU_17	13.0181	-1.66001	0.84012	-1.97592	0.0481644	0.108044	None	Bacteria	Proteobacteria	Gammaproteobacteria	Xanthomonadales	Sinobacteraceae	NA	NA
OTU_178	5.48771	-1.94135	0.98025	-1.98047	0.0476511	0.107255	None	Bacteria	Firmicutes	Bacilli	Bacillales	Bacillaceae	Bacillus	NA
OTU_965	7.99297	1.55299	0.783947	1.98099	0.0475929	0.107255	None	Bacteria	Nitrospirae	Nitrospira	Nitrospirales	[Leptospirillaceae]	NA	NA
OTU_1535	12.7549	-1.23805	0.623773	-1.98477	0.0471702	0.106898	None	Bacteria	Firmicutes	Bacilli	Bacillales	Bacillaceae	Bacillus	NA
OTU_120	181.14	0.48767	0.244868	1.99156	0.0464192	0.105754	None	Bacteria	Actinobacteria	Actinobacteria	Actinomycetales	Mycobacteriaceae	Mycobacterium	NA
OTU_419	21.8261	1.05716	0.53103	1.99077	0.0465065	0.105754	None	Bacteria	Nitrospirae	Nitrospira	Nitrospirales	0319-6A21	NA	NA
OTU_1177	38.2912	0.856239	0.42876	1.99701	0.0458237	0.10492	None	Bacteria	Actinobacteria	Thermoleophilia	Gaiellales	Gaiellaceae	NA	NA
OTU_759	2.45419	-3.69564	1.84629	-2.00166	0.045321	0.104129	None	Bacteria	Acidobacteria	Acidobacteriia	Acidobacteriales	Koribacteraceae	NA	NA
OTU_1693	349.975	0.425588	0.21222	2.00541	0.0449194	0.103564	None	Bacteria	Proteobacteria	Alphaproteobacteria	Rhizobiales	Bradyrhizobiaceae	NA	NA
OTU_1801	2.18934	-3.51611	1.75236	-2.0065	0.0448029	0.103564	None	Bacteria	Firmicutes	Bacilli	Bacillales	Bacillaceae	Bacillus	NA
OTU_202	9.71988	-1.50144	0.747417	-2.00884	0.0445543	0.103441	None	Bacteria	Firmicutes	Bacilli	Bacillales	Bacillaceae	Bacillus	NA
OTU_1496	2.14253	3.53944	1.75666	2.01487	0.0439181	0.102321	None	Bacteria	Proteobacteria	Alphaproteobacteria	Sphingomonadales	Sphingomonadaceae	Kaistobacter	NA
OTU_879	9.85874	-1.47307	0.73014	-2.01752	0.0436415	0.102035	None	Bacteria	Bacteroidetes	[Saprospirae]	[Saprospirales]	Chitinophagaceae	NA	NA
OTU_1325	2.1559	3.55587	1.74994	2.03199	0.0421546	0.0989069	None	Bacteria	Verrucomicrobia	[Pedosphaerae]	[Pedosphaerales]	auto67_4W	NA	NA
OTU_85	52.4635	0.699727	0.343793	2.03532	0.041819	0.0984674	None	Bacteria	Actinobacteria	Acidimicrobiia	Acidimicrobiales	C111	NA	NA
OTU_993	11.2989	1.46935	0.720043	2.04064	0.041287	0.0977488	None	Bacteria	Proteobacteria	Alphaproteobacteria	Rhizobiales	Hyphomicrobiaceae	Rhodoplanes	NA
OTU_1145	89.5616	-0.632302	0.309977	-2.03984	0.0413666	0.0977488	None	Bacteria	Verrucomicrobia	[Spartobacteria]	[Chthoniobacterales]	[Chthoniobacteraceae]	DA101	NA
OTU_1412	6.40022	2.00338	0.979346	2.04563	0.0407928	0.0970839	None	Bacteria	Proteobacteria	Alphaproteobacteria	Sphingomonadales	Sphingomonadaceae	Sphingomonas	NA
OTU_1066	24.5749	1.02568	0.500159	2.05071	0.0402953	0.0962448	None	Bacteria	Proteobacteria	Betaproteobacteria	Burkholderiales	Comamonadaceae	NA	NA
OTU_331	2.83565	3.98992	1.94012	2.05653	0.0397316	0.0954015	None	Bacteria	Actinobacteria	Actinobacteria	Actinomycetales	Microbacteriaceae	NA	NA
OTU_505	4.77353	2.35473	1.14539	2.05583	0.0397985	0.0954015	None	Bacteria	Proteobacteria	Deltaproteobacteria	Myxococcales	Haliangiaceae	NA	NA
OTU_878	6.1315	-2.40121	1.16568	-2.05993	0.0394054	0.0951462	None	Bacteria	Acidobacteria	Acidobacteriia	Acidobacteriales	Koribacteraceae	Candidatus Koribacter	NA
OTU_1822	18.5398	1.13259	0.548393	2.06529	0.0388951	0.0942568	None	Bacteria	Actinobacteria	Actinobacteria	Actinomycetales	Streptomycetaceae	NA	NA
OTU_236	27.9014	1.33154	0.64472	2.0653	0.0388946	0.0942568	None	Bacteria	Proteobacteria	Alphaproteobacteria	Rhizobiales	Hyphomicrobiaceae	Devosia	NA
OTU_1060	2.24235	3.63014	1.75497	2.06849	0.038594	0.0942147	None	Bacteria	Proteobacteria	Alphaproteobacteria	Rhizobiales	Rhizobiaceae	Agrobacterium	NA
OTU_246	37.4667	0.885125	0.42662	2.07474	0.0380108	0.0931334	None	Bacteria	Actinobacteria	Thermoleophilia	Gaiellales	Gaiellaceae	NA	NA
OTU_1477	9.99035	1.45254	0.697653	2.08203	0.0373394	0.0918688	None	Bacteria	Actinobacteria	Actinobacteria	Actinomycetales	Streptomycetaceae	NA	NA
OTU_1194	17.4671	1.11966	0.537821	2.08185	0.0373563	0.0918688	None	Bacteria	Verrucomicrobia	[Spartobacteria]	[Chthoniobacterales]	[Chthoniobacteraceae]	DA101	NA
OTU_5	6.14321	2.70393	1.29644	2.08566	0.0370097	0.0916956	None	Bacteria	Proteobacteria	Alphaproteobacteria	Sphingomonadales	Sphingomonadaceae	Sphingomonas	NA
OTU_651	2.42859	-3.65258	1.74873	-2.0887	0.0367343	0.0913543	None	Bacteria	Proteobacteria	Alphaproteobacteria	Rhizobiales	Hyphomicrobiaceae	Rhodoplanes	NA
OTU_1271	17.4769	-1.18181	0.559771	-2.11125	0.0347512	0.0867474	None	Bacteria	Acidobacteria	Acidobacteriia	Acidobacteriales	Koribacteraceae	Candidatus Koribacter	NA
OTU_729	60.3717	-0.774825	0.366636	-2.11334	0.0345719	0.0866254	None	Bacteria	Verrucomicrobia	[Spartobacteria]	[Chthoniobacterales]	[Chthoniobacteraceae]	DA101	NA
OTU_352	16.2213	1.28145	0.604741	2.119	0.0340901	0.0857418	None	Bacteria	Acidobacteria	Acidobacteriia	Acidobacteriales	Acidobacteriaceae	NA	NA
OTU_1707	4.21717	2.51991	1.18415	2.12803	0.0333344	0.0841599	None	Bacteria	Actinobacteria	Actinobacteria	Actinomycetales	Streptomycetaceae	Streptomyces	NA
OTU_1309	4.77134	-2.25599	1.05907	-2.13017	0.0331574	0.0840324	None	Bacteria	Proteobacteria	Betaproteobacteria	Burkholderiales	Burkholderiaceae	Burkholderia	NA
OTU_628	35.9584	-0.825776	0.387198	-2.1327	0.0329496	0.0838257	None	Bacteria	Verrucomicrobia	[Spartobacteria]	[Chthoniobacterales]	[Chthoniobacteraceae]	DA101	NA
OTU_1793	107.758	-0.636553	0.295693	-2.15275	0.0313384	0.0800335	None	Bacteria	Actinobacteria	Actinobacteria	Actinomycetales	Mycobacteriaceae	Mycobacterium	NA
OTU_1747	5.02697	-2.38101	1.10161	-2.16138	0.0306658	0.0786182	None	Bacteria	Firmicutes	Bacilli	Bacillales	Bacillaceae	Bacillus	muralis
OTU_880	22.7432	1.06706	0.492945	2.16466	0.0304139	0.0782746	None	Bacteria	Actinobacteria	Thermoleophilia	Gaiellales	Gaiellaceae	NA	NA
OTU_1594	8.12132	-2.00997	0.926734	-2.16887	0.0300926	0.0777491	None	Bacteria	Acidobacteria	Acidobacteriia	Acidobacteriales	Koribacteraceae	NA	NA
OTU_104	16.5757	1.53105	0.704121	2.17441	0.0296742	0.0769674	None	Bacteria	Proteobacteria	Alphaproteobacteria	Caulobacterales	Caulobacteraceae	Phenylobacterium	NA
OTU_1317	5.67557	-2.19795	1.00887	-2.17862	0.0293597	0.0764502	None	Bacteria	Firmicutes	Bacilli	Bacillales	Planococcaceae	Lysinibacillus	massiliensis
OTU_1001	107.231	-0.69393	0.317753	-2.18386	0.0289722	0.0757383	None	Bacteria	Proteobacteria	Alphaproteobacteria	Rhodospirillales	Rhodospirillaceae	NA	NA
OTU_91	8.02261	1.85888	0.847852	2.19245	0.0283467	0.074396	None	Bacteria	Actinobacteria	Thermoleophilia	Solirubrobacterales	Patulibacteraceae	NA	NA
OTU_1176	89.4686	-0.742763	0.338641	-2.19336	0.0282813	0.074396	None	Bacteria	Acidobacteria	Solibacteres	Solibacterales	Solibacteraceae	Candidatus Solibacter	NA
OTU_144	7.13266	-2.10548	0.958456	-2.19674	0.0280393	0.0741756	None	Bacteria	Acidobacteria	Acidobacteriia	Acidobacteriales	Koribacteraceae	NA	NA
OTU_1696	8.01748	-1.74619	0.791495	-2.20619	0.0273708	0.0726968	None	Bacteria	Firmicutes	Bacilli	Bacillales	Planococcaceae	Sporosarcina	NA
OTU_1717	6.28796	2.50619	1.11663	2.24442	0.0248052	0.0661472	None	Bacteria	Actinobacteria	Thermoleophilia	Gaiellales	Gaiellaceae	NA	NA
OTU_1365	10.6337	-1.57602	0.697856	-2.25838	0.023922	0.0640997	None	Bacteria	Firmicutes	Bacilli	Bacillales	Planococcaceae	NA	NA
OTU_574	558.729	-0.54592	0.241763	-2.25808	0.0239408	0.0640997	None	Bacteria	Verrucomicrobia	[Spartobacteria]	[Chthoniobacterales]	[Chthoniobacteraceae]	DA101	NA
OTU_414	75.8237	0.787709	0.346664	2.27226	0.0230711	0.0622731	None	Bacteria	Proteobacteria	Alphaproteobacteria	Rhodospirillales	Rhodospirillaceae	NA	NA
OTU_562	31.5475	1.39169	0.611635	2.27535	0.0228848	0.0620224	None	Bacteria	Actinobacteria	Actinobacteria	Actinomycetales	Pseudonocardiaceae	Pseudonocardia	NA
OTU_1268	1.92783	-4.39049	1.92665	-2.27882	0.0226781	0.0617141	None	Bacteria	Acidobacteria	Acidobacteriia	Acidobacteriales	Koribacteraceae	NA	NA
OTU_850	4.77936	2.7521	1.19934	2.29468	0.0217512	0.0594355	None	Bacteria	Proteobacteria	Alphaproteobacteria	Rhizobiales	Hyphomicrobiaceae	Pedomicrobium	NA
OTU_484	7.7924	-1.87823	0.815597	-2.3029	0.0212847	0.0586273	None	Bacteria	Firmicutes	Bacilli	Bacillales	Planococcaceae	Sporosarcina	ginsengi
OTU_909	17.405	1.28004	0.556194	2.30143	0.0213672	0.0586273	None	Bacteria	Verrucomicrobia	[Spartobacteria]	[Chthoniobacterales]	[Chthoniobacteraceae]	DA101	NA
OTU_287	2.79768	3.96275	1.70384	2.32577	0.0200306	0.0554181	None	Bacteria	Proteobacteria	Alphaproteobacteria	Sphingomonadales	Sphingomonadaceae	NA	NA
OTU_1263	4.5986	3.13561	1.34089	2.33846	0.0193633	0.053796	None	Bacteria	Bacteroidetes	[Saprospirae]	[Saprospirales]	Chitinophagaceae	NA	NA
OTU_938	2.64866	4.92454	2.10209	2.34269	0.0191453	0.0534137	None	Bacteria	Proteobacteria	Alphaproteobacteria	Sphingomonadales	Sphingomonadaceae	NA	NA

## Sheet: Table S5
DESeq2 data for fungi OTUs * 10 year-old data starts on line 300
Fungi - 1 year-old DESeq2 data
OUT_ID	baseMean	log2FoldChange	lfcSE	stat	pvalue	padj	indication	Kingdom	Phylum	Class	Order	Family	Genus	Species
OTU_225	372.008	3.95025	1.46029	2.70513	0.00682787	0.0371739	Control	Fungi	Ascomycota	NA	NA	NA	NA	NA
OTU_560	421.89	8.88641	2.99328	2.96879	0.00298978	0.0183124	Control	Fungi	Basidiomycota	Agaricomycetes	Agaricales	Tricholomataceae	Mycena	Mycena_valida
OTU_243	569.352	4.25799	1.42418	2.98978	0.00279179	0.0183124	Control	Fungi	Ascomycota	NA	NA	NA	NA	NA
OTU_267	76.6916	5.83535	1.82981	3.18905	0.0014274	0.011983	Control	Fungi	Ascomycota	NA	NA	NA	NA	NA
OTU_46	44.5813	9.1274	2.86928	3.18107	0.00146731	0.011983	Control	Fungi	Basidiomycota	Agaricomycetes	Agaricales	Tricholomataceae	Mycena	Mycena_flavoalba
OTU_246	248.974	8.74495	2.4365	3.58915	0.000331763	0.0040641	Control	Fungi	Basidiomycota	Agaricomycetes	Agaricales	Stephanosporaceae	unidentified	unidentified
OTU_272	73.5108	9.84867	2.52664	3.89794	9.7e-05	0.00158457	Control	Fungi	Basidiomycota	Agaricomycetes	Agaricales	Stephanosporaceae	unidentified	unidentified
OTU_301	38.3124	22.434	3.24	6.92405	4.39e-12	1.08e-10	Control	Fungi	Basidiomycota	Agaricomycetes	Agaricales	Stephanosporaceae	unidentified	unidentified
OTU_216	100.82	24.7006	3.31113	7.45985	8.66e-14	4.24e-12	Control	Fungi	Basidiomycota	Agaricomycetes	Agaricales	Bolbitiaceae	Conocybe	NA
OTU_393	0.160644	1.05658	3.53381	0.298992	0.764946	NA	None	Fungi	Basidiomycota	Agaricomycetes	Hymenochaetales	Schizoporaceae	Xylodon	Xylodon_detriticus
OTU_296	0.631218	0.93149	2.89713	0.321522	0.747815	NA	None	Fungi	Ascomycota	Leotiomycetes	Helotiales	NA	NA	NA
OTU_234	0.616956	-2.64749	3.43788	-0.770092	0.441246	NA	None	Fungi	Basidiomycota	Agaricomycetes	Agaricales	NA	NA	NA
OTU_136	5.15328	-1.42105	2.45916	-0.577859	0.56336	NA	None	Fungi	Ascomycota	Leotiomycetes	Helotiales	Helotiales_fam_Incertae_sedis	Volucrispora	Volucrispora_graminea
OTU_101	2.31384	4.86211	2.90665	1.67275	0.0943756	NA	None	Fungi	Ascomycota	Orbiliomycetes	unidentified	unidentified	unidentified	unidentified
OTU_135	1.42324	0.471222	3.07059	0.153463	0.878033	NA	None	Fungi	Basidiomycota	Agaricomycetes	Agaricales	Strophariaceae	Tubaria	Tubaria_minima
OTU_13	0.386413	-1.90997	3.47348	-0.549871	0.582408	NA	None	Fungi	Basidiomycota	Agaricomycetes	Agaricales	Stephanosporaceae	Cristinia	Cristinia_helvetica
OTU_94	17.2911	1.63046	1.53439	1.06261	0.287959	NA	None	Fungi	Basidiomycota	Malasseziomycetes	Malasseziales	Malasseziaceae	Malassezia	Malassezia_globosa
OTU_316	1.26444	3.99226	3.36658	1.18585	0.235682	NA	None	Fungi	Ascomycota	NA	NA	NA	NA	NA
OTU_16	3.46006	0.0145564	1.6592	0.00877315	0.993	NA	None	Fungi	Ascomycota	Eurotiomycetes	Chaetothyriales	Herpotrichiellaceae	Exophiala	Exophiala_equina
OTU_351	5.09985	3.00567	2.18625	1.3748	0.169193	NA	None	Fungi	Ascomycota	NA	NA	NA	NA	NA
OTU_131	13.0116	1.36181	3.05375	0.445945	0.655637	NA	None	Fungi	Ascomycota	Orbiliomycetes	Orbiliales	Orbiliaceae	Brachyphoris	Brachyphoris_oviparasitica
OTU_128	4.3439	-0.00460851	1.83565	-0.00251057	0.997997	NA	None	Fungi	Ascomycota	Leotiomycetes	Helotiales	Helotiales_fam_Incertae_sedis	Volucrispora	Volucrispora_graminea
OTU_95	20.3994	-0.445539	1.42247	-0.313214	0.754118	NA	None	Fungi	Ascomycota	Sordariomycetes	Hypocreales	Clavicipitaceae	Metarhizium	Metarhizium_carneum
OTU_125	5.79323	0.83203	2.04467	0.406926	0.684063	NA	None	Fungi	Mucoromycota	Mucoromycetes	Mucorales	Mucoraceae	Mucor	Mucor_hiemalis
OTU_323	0.963866	3.5825	3.42732	1.04528	0.295895	NA	None	Fungi	Basidiomycota	NA	NA	NA	NA	NA
OTU_355	13.1465	-1.43862	1.57977	-0.910651	0.36248	NA	None	Fungi	NA	NA	NA	NA	NA	NA
OTU_303	13.7666	-1.06367	2.2167	-0.479842	0.631339	NA	None	Fungi	Ascomycota	NA	NA	NA	NA	NA
OTU_47	13.0231	-0.119183	1.73192	-0.0688154	0.945137	NA	None	Fungi	Basidiomycota	Agaricomycetes	Agaricales	Entolomataceae	Entoloma	Entoloma_terreum
OTU_223	9.06055	0.69299	2.74187	0.252744	0.800466	NA	None	Fungi	Basidiomycota	Agaricomycetes	Agaricales	Bolbitiaceae	Conocybe	Conocybe_pallidospora
OTU_366	1.55525	1.69099	2.55716	0.661276	0.508435	NA	None	Fungi	Ascomycota	Sordariomycetes	Microascales	Halosphaeriaceae	Clavatospora	Clavatospora_longibrachiata
OTU_326	13.9512	4.13236	2.19526	1.8824	0.0597812	NA	None	Fungi	Basidiomycota	Agaricomycetes	NA	NA	NA	NA
OTU_354	3.86902	5.60259	2.84448	1.96963	0.0488803	NA	None	Fungi	Ascomycota	Orbiliomycetes	NA	NA	NA	NA
OTU_425	0.469122	-0.951759	3.48917	-0.272775	0.785026	NA	None	Fungi	Ascomycota	NA	NA	NA	NA	NA
OTU_594	1.58475	4.30794	2.71747	1.58528	0.112903	NA	None	Fungi	Basidiomycota	Agaricomycetes	NA	NA	NA	NA
OTU_254	22.9631	-0.906296	2.12712	-0.426067	0.670059	NA	None	Fungi	NA	NA	NA	NA	NA	NA
OTU_625	1.60644	4.32403	3.30435	1.30859	0.190675	NA	None	Fungi	Basidiomycota	Agaricomycetes	NA	NA	NA	NA
OTU_359	0.648956	3.03131	3.32872	0.910653	0.362478	NA	None	Fungi	Basidiomycota	Agaricomycetes	Agaricales	NA	NA	NA
OTU_33	23.2568	-0.202573	1.55655	-0.130142	0.896454	NA	None	Fungi	Basidiomycota	Malasseziomycetes	Malasseziales	Malasseziaceae	Malassezia	Malassezia_restricta
OTU_252	12.8815	-0.911388	1.46716	-0.621192	0.534474	NA	None	Fungi	NA	NA	NA	NA	NA	NA
OTU_302	1.29696	-3.70652	3.00713	-1.23258	0.217733	NA	None	Fungi	NA	NA	NA	NA	NA	NA
OTU_195	6.39733	-0.3909	1.55876	-0.250776	0.801987	NA	None	Fungi	Ascomycota	Eurotiomycetes	Eurotiales	Trichocomaceae	Talaromyces	Talaromyces_marneffei
OTU_282	2.11046	-0.822796	2.74718	-0.299505	0.764555	NA	None	Fungi	NA	NA	NA	NA	NA	NA
OTU_309	1.20529	-1.08266	2.23916	-0.483512	0.628732	NA	None	Fungi	Ascomycota	Sordariomycetes	Coniochaetales	Coniochaetaceae	NA	NA
OTU_353	3.29809	-0.925907	2.40918	-0.384325	0.700738	NA	None	Fungi	Basidiomycota	Agaricomycetes	NA	NA	NA	NA
OTU_338	19.4101	-2.26471	2.5464	-0.88938	0.373799	NA	None	Fungi	Basidiomycota	NA	NA	NA	NA	NA
OTU_293	20.0637	-3.03091	1.6727	-1.81199	0.0699884	NA	None	Fungi	Basidiomycota	Agaricomycetes	Polyporales	Podoscyphaceae	Cotylidia	Cotylidia_undulata
OTU_116	17.5338	-1.03685	1.77434	-0.58436	0.558978	NA	None	Fungi	Basidiomycota	Agaricomycetes	Agaricales	Omphalotaceae	Omphalotus	Omphalotus_illudens
OTU_374	20.1873	-0.282278	1.71214	-0.164869	0.869047	NA	None	Fungi	Basidiomycota	Agaricomycetes	Hymenochaetales	Schizoporaceae	Xylodon	NA
OTU_310	0.231358	-1.34778	3.50557	-0.384468	0.700632	NA	None	Fungi	Basidiomycota	NA	NA	NA	NA	NA
OTU_390	1.66258	-4.03333	3.3194	-1.21508	0.224337	NA	None	Fungi	Basidiomycota	NA	NA	NA	NA	NA
OTU_322	9.55017	-0.994715	2.70666	-0.367507	0.713241	NA	None	Fungi	Basidiomycota	Agaricomycetes	Agaricales	Psathyrellaceae	Psathyrella	Psathyrella_globosivelata
OTU_365	1.52928	-3.06988	3.09568	-0.991663	0.321362	NA	None	Fungi	Ascomycota	NA	NA	NA	NA	NA
OTU_346	1.37173	4.09612	3.02622	1.35354	0.175882	NA	None	Fungi	Ascomycota	NA	NA	NA	NA	NA
OTU_333	13.8812	0.657778	2.23692	0.294055	0.768716	NA	None	Fungi	Basidiomycota	Agaricomycetes	Agaricales	Tricholomataceae	Mycena	unidentified
OTU_434	0.694075	-2.81429	3.432	-0.820013	0.412209	NA	None	Fungi	NA	NA	NA	NA	NA	NA
OTU_426	2.06486	2.50657	2.50426	1.00093	0.316863	NA	None	Fungi	NA	NA	NA	NA	NA	NA
OTU_187	0.504747	-2.35674	3.44986	-0.68314	0.494518	NA	None	Fungi	Basidiomycota	Agaricomycetes	Agaricales	Strophariaceae	Stropharia	Stropharia_aeruginosa
OTU_357	0.82097	-3.03992	3.20901	-0.947309	0.343481	NA	None	Fungi	Ascomycota	Eurotiomycetes	Chaetothyriales	Herpotrichiellaceae	Exophiala	Exophiala_cancerae
OTU_233	2.59414	-3.89837	2.69662	-1.44565	0.148275	NA	None	Fungi	NA	NA	NA	NA	NA	NA
OTU_257	14.6672	0.0686022	1.82101	0.0376727	0.969949	NA	None	Fungi	Basidiomycota	Agaricomycetes	Hymenochaetales	Schizoporaceae	Xylodon	NA
OTU_361	0.660014	1.37956	3.39093	0.406839	0.684126	NA	None	Fungi	Ascomycota	Orbiliomycetes	NA	NA	NA	NA
OTU_334	0.885106	3.47944	3.43055	1.01425	0.310463	NA	None	Fungi	NA	NA	NA	NA	NA	NA
OTU_114	0.939343	3.55941	3.14612	1.13137	0.257901	NA	None	Fungi	Basidiomycota	Agaricomycetes	Agaricales	Strophariaceae	Hypholoma	Hypholoma_fasciculare
OTU_229	0.139062	1.05658	3.53381	0.298992	0.764946	NA	None	Fungi	Basidiomycota	Agaricomycetes	Agaricales	Entolomataceae	Entoloma	NA
OTU_360	8.89112	4.59315	2.37881	1.93086	0.0535002	NA	None	Fungi	Basidiomycota	Agaricomycetes	Agaricales	Tricholomataceae	Mycena	unidentified
OTU_56	18.1786	0.431569	1.87981	0.229582	0.818417	NA	None	Fungi	Basidiomycota	Agaricomycetes	Agaricales	Cortinariaceae	Cortinarius	Cortinarius_spilomeus
OTU_488	0.618054	2.96637	3.45049	0.859694	0.389958	NA	None	Fungi	Ascomycota	NA	NA	NA	NA	NA
OTU_379	5.39494	-0.870792	2.21236	-0.393603	0.693874	NA	None	Fungi	NA	NA	NA	NA	NA	NA
OTU_586	0.351135	-0.432318	3.51268	-0.123074	0.902049	NA	None	Fungi	Ascomycota	NA	NA	NA	NA	NA
OTU_510	0.281134	-1.43072	3.50278	-0.408453	0.682941	NA	None	Fungi	Basidiomycota	Agaricomycetes	NA	NA	NA	NA
OTU_490	4.69813	0.801836	1.63375	0.490794	0.623572	NA	None	Fungi	NA	NA	NA	NA	NA	NA
OTU_228	12.7016	0.186706	1.46321	0.1276	0.898465	NA	None	Fungi	NA	NA	NA	NA	NA	NA
OTU_635	0.203563	0.335242	3.53381	0.0948671	0.92442	NA	None	Fungi	Ascomycota	NA	NA	NA	NA	NA
OTU_417	0.556247	2.80099	3.45854	0.809874	0.418013	NA	None	Fungi	NA	NA	NA	NA	NA	NA
OTU_409	0.803221	3.31697	3.43613	0.965321	0.334384	NA	None	Fungi	NA	NA	NA	NA	NA	NA
OTU_452	0.321289	1.91106	3.51877	0.543105	0.587057	NA	None	Fungi	Ascomycota	NA	NA	NA	NA	NA
OTU_336	5.07362	0.148238	2.99487	0.0494974	0.960523	NA	None	Fungi	Mucoromycota	Mucoromycetes	Mucorales	Mucoraceae	Mucor	NA
OTU_428	0.578429	1.05082	3.19386	0.329012	0.742146	NA	None	Fungi	NA	NA	NA	NA	NA	NA
OTU_349	9.00037	-1.04552	1.75419	-0.596014	0.551166	NA	None	Fungi	Ascomycota	NA	NA	NA	NA	NA
OTU_420	0.281134	-1.43072	3.50278	-0.408453	0.682941	NA	None	Fungi	NA	NA	NA	NA	NA	NA
OTU_465	0.126444	1.05658	3.53381	0.298992	0.764946	NA	None	Fungi	NA	NA	NA	NA	NA	NA
OTU_90	0.930683	-0.557484	2.50248	-0.222772	0.823713	NA	None	Fungi	Ascomycota	Eurotiomycetes	Eurotiales	Aspergillaceae	Penicillium	Penicillium_pimiteouiense
OTU_208	3.38556	-0.111987	2.20236	-0.0508486	0.959446	NA	None	Fungi	Ascomycota	Dothideomycetes	Valsariales	Valsariaceae	Bambusaria	Bambusaria_bambusae
OTU_406	1.54239	-3.9525	3.31625	-1.19186	0.233318	NA	None	Fungi	Ascomycota	NA	NA	NA	NA	NA
OTU_203	7.28486	-0.841143	1.71865	-0.489419	0.624545	NA	None	Fungi	Ascomycota	Sordariomycetes	Hypocreales	Hypocreaceae	Trichoderma	Trichoderma_asperellum
OTU_508	0.0771194	-0.386092	3.53381	-0.109256	0.912999	NA	None	Fungi	NA	NA	NA	NA	NA	NA
OTU_24	1.30839	-1.99327	2.59927	-0.766859	0.443165	NA	None	Fungi	Basidiomycota	Agaricomycetes	Cantharellales	Ceratobasidiaceae	unidentified	unidentified
OTU_443	0.716891	3.16332	3.29746	0.959318	0.337399	NA	None	Fungi	Basidiomycota	NA	NA	NA	NA	NA
OTU_556	0.126444	1.05658	3.53381	0.298992	0.764946	NA	None	Fungi	NA	NA	NA	NA	NA	NA
OTU_439	3.14641	-0.146497	1.71911	-0.0852168	0.932089	NA	None	Fungi	NA	NA	NA	NA	NA	NA
OTU_51	1.00266	-0.377273	2.46017	-0.153352	0.878121	NA	None	Fungi	Ascomycota	Sordariomycetes	Hypocreales	Clavicipitaceae	Pochonia	Pochonia_bulbillosa
OTU_144	0.551266	1.64121	2.95789	0.554856	0.578993	NA	None	Fungi	Ascomycota	Sordariomycetes	Hypocreales	Hypocreaceae	Trichoderma	Trichoderma_spirale
OTU_345	1.69447	-1.01883	2.76236	-0.368827	0.712257	NA	None	Fungi	Ascomycota	NA	NA	NA	NA	NA
OTU_632	1.56535	-0.234026	2.33052	-0.100418	0.920013	NA	None	Fungi	Basidiomycota	Agaricomycetes	Atheliales	Atheliaceae	Athelopsis	Athelopsis_lembospora
OTU_516	0.168249	-1.03132	3.51759	-0.293188	0.769378	NA	None	Fungi	NA	NA	NA	NA	NA	NA
OTU_469	0.852299	3.41277	2.90023	1.17672	0.239306	NA	None	Fungi	Ascomycota	NA	NA	NA	NA	NA
OTU_151	0.851963	-2.06793	2.51151	-0.823382	0.410291	NA	None	Fungi	Ascomycota	Sordariomycetes	Hypocreales	Hypocreales_fam_Incertae_sedis	Acremonium	Acremonium_polychromum
OTU_30	2.35221	0.815493	1.8338	0.4447	0.656536	NA	None	Fungi	Ascomycota	Sordariomycetes	Hypocreales	Clavicipitaceae	unidentified	unidentified
OTU_521	0.247222	1.73184	3.52969	0.490648	0.623675	NA	None	Fungi	NA	NA	NA	NA	NA	NA
OTU_64	2.73836	-1.41485	2.41666	-0.585458	0.55824	NA	None	Fungi	Basidiomycota	Agaricomycetes	Agaricales	Hygrophoraceae	Hygrocybe	Hygrocybe_glutinipes
OTU_455	0.558806	1.04688	3.20054	0.327094	0.743597	NA	None	Fungi	NA	NA	NA	NA	NA	NA
OTU_205	0.48887	-1.11545	3.27954	-0.340123	0.733764	NA	None	Fungi	Ascomycota	NA	NA	NA	NA	NA
OTU_387	1.91214	-0.403913	1.82235	-0.221644	0.824591	NA	None	Fungi	NA	NA	NA	NA	NA	NA
OTU_40	0.670042	-1.5855	2.85482	-0.555379	0.578636	NA	None	Fungi	Ascomycota	Eurotiomycetes	Onygenales	Onygenales_fam_Incertae_sedis	Chrysosporium	Chrysosporium_pseudomerdarium
OTU_17	9.94504	1.90531	2.72285	0.699751	0.484083	NA	None	Fungi	Basidiomycota	Agaricomycetes	Hymenochaetales	Hymenochaetaceae	Asterodon	Asterodon_ferruginosus
OTU_471	0.540575	0.933025	3.23103	0.28877	0.772757	NA	None	Fungi	NA	NA	NA	NA	NA	NA
OTU_484	1.13697	0.301514	3.13219	0.0962632	0.923312	NA	None	Fungi	Mucoromycota	Mucoromycetes	Mucorales	Cunninghamellaceae	Absidia	Absidia_cylindrospora
OTU_161	0.679037	3.09074	3.03666	1.01781	0.30877	NA	None	Fungi	Basidiomycota	Agaricomycetes	Trechisporales	Hydnodontaceae	Trechispora	Trechispora_subsphaerospora
OTU_286	0.160644	1.05658	3.53381	0.298992	0.764946	NA	None	Fungi	Ascomycota	NA	NA	NA	NA	NA
OTU_8	0.421701	-2.03259	3.46628	-0.58639	0.557614	NA	None	Fungi	Ascomycota	Sordariomycetes	Hypocreales	Cordycipitaceae	Isaria	Isaria_farinosa
OTU_642	2.41333	0.289319	2.27297	0.127287	0.898714	NA	None	Fungi	Basidiomycota	Agaricomycetes	Trechisporales	Hydnodontaceae	Trechispora	Trechispora_cyatheae
OTU_38	0.780665	0.0649637	2.57204	0.0252577	0.979849	NA	None	Fungi	Ascomycota	Eurotiomycetes	Chaetothyriales	Herpotrichiellaceae	Exophiala	Exophiala_equina
OTU_37	0.544598	0.000356871	3.25637	0.000109592	0.999913	NA	None	Fungi	Ascomycota	Sordariomycetes	Glomerellales	Plectosphaerellaceae	Plectosphaerella	unidentified
OTU_513	0.252374	-1.42436	3.50299	-0.406612	0.684293	NA	None	Fungi	NA	NA	NA	NA	NA	NA
OTU_637	0.379331	2.2647	3.49182	0.648572	0.516615	NA	None	Fungi	Ascomycota	Sordariomycetes	Hypocreales	Hypocreaceae	Trichoderma	Trichoderma_aerugineum
OTU_438	0.417185	2.38542	3.48325	0.684825	0.493454	NA	None	Fungi	Basidiomycota	Agaricomycetes	NA	NA	NA	NA
OTU_170	0.299706	1.85358	3.52271	0.526181	0.598762	NA	None	Fungi	Basidiomycota	Agaricomycetes	Atheliales	Atheliaceae	Athelopsis	Athelopsis_lembospora
OTU_298	0.447732	2.47398	3.47739	0.711446	0.476808	NA	None	Fungi	NA	NA	NA	NA	NA	NA
OTU_220	5.40282	3.23647	2.64813	1.22217	0.221643	NA	None	Fungi	Basidiomycota	Agaricomycetes	Agaricales	Entolomataceae	Entoloma	Entoloma_piceinum
OTU_109	0.741665	3.2276	3.43947	0.938399	0.348039	NA	None	Fungi	Ascomycota	Leotiomycetes	Helotiales	Helotiales_fam_Incertae_sedis	Volucrispora	Volucrispora_graminea
OTU_447	0.92537	-3.21866	3.42022	-0.941067	0.34667	NA	None	Fungi	NA	NA	NA	NA	NA	NA
OTU_526	0.139062	1.05658	3.53381	0.298992	0.764946	NA	None	Fungi	NA	NA	NA	NA	NA	NA
OTU_356	10.9581	-0.0648913	1.51998	-0.0426921	0.965947	NA	None	Fungi	Basidiomycota	NA	NA	NA	NA	NA
OTU_118	0.447732	2.47398	3.47739	0.711446	0.476808	NA	None	Fungi	Basidiomycota	NA	NA	NA	NA	NA
OTU_477	2.83481	5.15522	2.55293	2.01934	0.0434522	NA	None	Fungi	Basidiomycota	NA	NA	NA	NA	NA
OTU_389	2.11137	-0.276081	2.72197	-0.101427	0.919212	NA	None	Fungi	Basidiomycota	Agaricomycetes	Hymenochaetales	Schizoporaceae	Hyphodontia	Hyphodontia_radula
OTU_367	2.08321	-3.5187	2.75175	-1.27871	0.200998	NA	None	Fungi	Ascomycota	NA	NA	NA	NA	NA
OTU_600	1.5534	0.293894	2.00093	0.146879	0.883228	NA	None	Fungi	NA	NA	NA	NA	NA	NA
OTU_54	0.481933	2.57048	3.47139	0.740475	0.459012	NA	None	Fungi	Ascomycota	Leotiomycetes	Helotiales	Helotiales_fam_Incertae_sedis	Volucrispora	Volucrispora_graminea
OTU_52	0.287688	-0.275545	3.51904	-0.0783011	0.937589	NA	None	Fungi	Ascomycota	Eurotiomycetes	Chaetothyriales	Herpotrichiellaceae	Exophiala	Exophiala_equina
OTU_341	4.1684	0.0496045	1.84233	0.0269249	0.97852	NA	None	Fungi	Ascomycota	NA	NA	NA	NA	NA
OTU_230	4.98072	0.309073	2.1848	0.141465	0.887502	NA	None	Fungi	Ascomycota	NA	NA	NA	NA	NA
OTU_410	2.24819	-4.49143	2.63052	-1.70743	0.0877418	NA	None	Fungi	Basidiomycota	NA	NA	NA	NA	NA
OTU_331	14.4378	0.89666	1.59991	0.560444	0.575177	NA	None	Fungi	Basidiomycota	Malasseziomycetes	Malasseziales	Malasseziaceae	Malassezia	Malassezia_globosa
OTU_403	1.64377	4.36984	3.29137	1.32767	0.184289	NA	None	Fungi	NA	NA	NA	NA	NA	NA
OTU_21	2.49826	2.60544	2.42913	1.07258	0.28346	NA	None	Fungi	Ascomycota	Eurotiomycetes	Onygenales	Gymnoascaceae	Arachniotus	Arachniotus_verruculosus
OTU_344	2.35754	-0.419417	2.98997	-0.140275	0.888443	NA	None	Fungi	NA	NA	NA	NA	NA	NA
OTU_453	1.21939	-2.71321	2.84854	-0.952492	0.340847	NA	None	Fungi	NA	NA	NA	NA	NA	NA
OTU_222	5.79316	-0.286901	1.59771	-0.17957	0.85749	NA	None	Fungi	NA	NA	NA	NA	NA	NA
OTU_570	0.0841246	-0.386092	3.53381	-0.109256	0.912999	NA	None	Fungi	NA	NA	NA	NA	NA	NA
OTU_146	0.302288	-1.43072	3.50278	-0.408453	0.682941	NA	None	Fungi	Basidiomycota	Agaricomycetes	NA	NA	NA	NA
OTU_446	1.01155	3.6713	3.42472	1.072	0.28372	NA	None	Fungi	Ascomycota	NA	NA	NA	NA	NA
OTU_277	0.453432	-2.12708	3.46112	-0.614564	0.538843	NA	None	Fungi	NA	NA	NA	NA	NA	NA
OTU_89	0.168249	-1.03132	3.51759	-0.293188	0.769378	NA	None	Fungi	Ascomycota	Eurotiomycetes	Onygenales	Arthrodermataceae	Arthroderma	unidentified
OTU_424	0.319393	-1.66294	3.4899	-0.476502	0.633717	NA	None	Fungi	NA	NA	NA	NA	NA	NA
OTU_256	2.33887	-1.31465	1.96126	-0.670309	0.502661	NA	None	Fungi	Basidiomycota	Agaricomycetes	NA	NA	NA	NA
OTU_641	0.321289	1.91106	3.51877	0.543105	0.587057	NA	None	Fungi	Ascomycota	NA	NA	NA	NA	NA
OTU_461	1.4086	2.11971	2.58689	0.819405	0.412555	NA	None	Fungi	Ascomycota	NA	NA	NA	NA	NA
OTU_458	0.876607	3.46774	3.16355	1.09615	0.273012	NA	None	Fungi	Ascomycota	NA	NA	NA	NA	NA
OTU_304	13.7541	-19.5755	3.2117	-6.09508	1.09e-09	NA	None	Fungi	Basidiomycota	Agaricomycetes	Agaricales	Psathyrellaceae	Parasola	NA
OTU_237	16.5005	-3.05836	1.87814	-1.6284	0.103441	NA	None	Fungi	Basidiomycota	NA	NA	NA	NA	NA
OTU_12	3.10571	5.2843	2.85896	1.84833	0.0645545	NA	None	Fungi	Basidiomycota	Agaricomycetes	Agaricales	Psathyrellaceae	Coprinopsis	Coprinopsis_brunneofibrillosa
OTU_373	4.65548	-1.66802	2.21054	-0.754572	0.450506	NA	None	Fungi	NA	NA	NA	NA	NA	NA
OTU_342	13.8616	-2.45275	2.52613	-0.970953	0.331572	NA	None	Fungi	NA	NA	NA	NA	NA	NA
OTU_295	11.9405	4.75271	2.34408	2.02753	0.0426081	NA	None	Fungi	Ascomycota	NA	NA	NA	NA	NA
OTU_391	6.50162	1.07438	1.81681	0.591355	0.554283	NA	None	Fungi	Basidiomycota	NA	NA	NA	NA	NA
OTU_105	1.78139	0.0235915	2.79061	0.00845387	0.993255	NA	None	Fungi	Basidiomycota	Agaricomycetes	Agaricales	Tricholomataceae	Dermoloma	Dermoloma_magicum
OTU_506	0.139062	1.05658	3.53381	0.298992	0.764946	NA	None	Fungi	NA	NA	NA	NA	NA	NA
OTU_418	0.505775	2.67655	3.46523	0.772402	0.439876	NA	None	Fungi	NA	NA	NA	NA	NA	NA
OTU_347	8.38502	-3.32016	2.47546	-1.34123	0.179845	NA	None	Fungi	NA	NA	NA	NA	NA	NA
OTU_507	3.99811	-0.564673	1.92289	-0.293659	0.769019	NA	None	Fungi	NA	NA	NA	NA	NA	NA
OTU_399	0.533508	-2.40636	3.44765	-0.697972	0.485195	NA	None	Fungi	Ascomycota	NA	NA	NA	NA	NA
OTU_419	1.40567	-3.79347	3.36026	-1.12892	0.258931	NA	None	Fungi	NA	NA	NA	NA	NA	NA
OTU_436	0.278123	1.83588	3.52395	0.520972	0.602386	NA	None	Fungi	NA	NA	NA	NA	NA	NA
OTU_555	0.252887	1.75077	3.52877	0.496141	0.619795	NA	None	Fungi	Basidiomycota	Agaricomycetes	NA	NA	NA	NA
OTU_468	0.321289	1.91106	3.51877	0.543105	0.587057	NA	None	Fungi	Basidiomycota	Agaricomycetes	NA	NA	NA	NA
OTU_394	2.7285	5.09494	2.88425	1.76647	0.0773168	NA	None	Fungi	Mucoromycota	Mucoromycetes	Mucorales	Mucoraceae	Mucor	NA
OTU_79	0.417185	2.38542	3.48325	0.684825	0.493454	NA	None	Fungi	Ascomycota	Eurotiomycetes	Onygenales	Arthrodermataceae	Trichophyton	Trichophyton_ajelloi
OTU_574	0.421701	-2.03259	3.46628	-0.58639	0.557614	NA	None	Fungi	Basidiomycota	Agaricomycetes	Agaricales	Tricholomataceae	Mycena	Mycena_zephirus
OTU_26	0.139062	1.05658	3.53381	0.298992	0.764946	NA	None	Fungi	Chytridiomycota	Chytridiomycetes	Chytridiales	unidentified	unidentified	unidentified
OTU_566	0.281134	-1.43072	3.50278	-0.408453	0.682941	NA	None	Fungi	NA	NA	NA	NA	NA	NA
OTU_402	5.62255	6.13729	3.16828	1.93711	0.0527325	NA	None	Fungi	Basidiomycota	Agaricomycetes	Agaricales	Clavariaceae	Clavaria	unidentified
OTU_238	1.97372	-1.58013	2.73258	-0.578257	0.563091	NA	None	Fungi	NA	NA	NA	NA	NA	NA
OTU_571	0.461856	1.18973	3.51877	0.33811	0.73528	NA	None	Fungi	NA	NA	NA	NA	NA	NA
OTU_629	0.126444	1.05658	3.53381	0.298992	0.764946	NA	None	Fungi	NA	NA	NA	NA	NA	NA
OTU_457	1.06109	-3.38474	3.14952	-1.07468	0.282516	NA	None	Fungi	NA	NA	NA	NA	NA	NA
OTU_44	0.442855	-2.09609	3.46278	-0.605319	0.544967	NA	None	Fungi	Ascomycota	Eurotiomycetes	Onygenales	Onygenales_fam_Incertae_sedis	Chrysosporium	Chrysosporium_pseudomerdarium
OTU_368	15.5035	3.08586	2.18697	1.41102	0.158239	NA	None	Fungi	Ascomycota	NA	NA	NA	NA	NA
OTU_268	11.887	0.694893	2.22382	0.312477	0.754678	NA	None	Fungi	Ascomycota	Eurotiomycetes	NA	NA	NA	NA
OTU_180	1.24715	0.105625	3.12991	0.0337469	0.973079	NA	None	Fungi	Basidiomycota	Agaricomycetes	Agaricales	Tricholomataceae	Mycena	Mycena_romagnesiana
OTU_435	3.97957	5.63993	2.83208	1.99144	0.0464323	NA	None	Fungi	Basidiomycota	Agaricomycetes	Agaricales	Agaricaceae	Coprinus	Coprinus_phaeopunctatus
OTU_486	1.14136	0.0268059	2.6461	0.0101304	0.991917	NA	None	Fungi	NA	NA	NA	NA	NA	NA
OTU_258	1.70578	1.55772	3.03718	0.512883	0.608033	NA	None	Fungi	Basidiomycota	Agaricomycetes	Agaricales	Clavariaceae	Camarophyllopsis	Camarophyllopsis_schulzeri
OTU_413	0.861125	-0.893049	3.2676	-0.273304	0.784619	NA	None	Fungi	NA	NA	NA	NA	NA	NA
OTU_539	0.766188	3.25105	3.26627	0.995339	0.319571	NA	None	Fungi	NA	NA	NA	NA	NA	NA
OTU_35	0.620994	2.94499	3.38279	0.870582	0.383983	NA	None	Fungi	Basidiomycota	Agaricomycetes	Agaricales	Tricholomataceae	Mycena	NA
OTU_545	0.441778	-0.709392	3.50278	-0.202522	0.839508	NA	None	Fungi	Basidiomycota	Agaricomycetes	Thelephorales	Thelephoraceae	NA	NA
OTU_546	0.559052	1.84914	3.47139	0.53268	0.594255	NA	None	Fungi	NA	NA	NA	NA	NA	NA
OTU_431	2.91924	-1.40404	2.99769	-0.468372	0.639519	NA	None	Fungi	Basidiomycota	Agaricomycetes	Agaricales	Entolomataceae	Clitopilus	unidentified
OTU_348	15.2736	4.52518	2.67929	1.68894	0.0912301	NA	None	Fungi	Ascomycota	NA	NA	NA	NA	NA
OTU_552	1.60816	2.79752	2.55353	1.09555	0.273276	NA	None	Fungi	NA	NA	NA	NA	NA	NA
OTU_244	3.2384	5.34577	2.86644	1.86495	0.0621885	NA	None	Fungi	Basidiomycota	Agaricomycetes	Corticiales	unidentified	unidentified	unidentified
OTU_599	0.438768	2.44912	3.479	0.703973	0.48145	NA	None	Fungi	Ascomycota	NA	NA	NA	NA	NA
OTU_487	0.979563	3.61641	2.8863	1.25296	0.210221	NA	None	Fungi	NA	NA	NA	NA	NA	NA
OTU_255	1.19882	3.90265	3.0511	1.2791	0.200862	NA	None	Fungi	Basidiomycota	NA	NA	NA	NA	NA
OTU_290	1.8671	-2.43567	2.61042	-0.933057	0.35079	NA	None	Fungi	NA	NA	NA	NA	NA	NA
OTU_263	2.30199	1.70197	2.12292	0.801713	0.422719	NA	None	Fungi	NA	NA	NA	NA	NA	NA
OTU_4	0.321289	1.91106	3.51877	0.543105	0.587057	NA	None	Fungi	Ascomycota	Sordariomycetes	Hypocreales	Hypocreaceae	Trichoderma	Trichoderma_asperellum
OTU_147	1.83082	-0.812919	2.15639	-0.376981	0.706187	NA	None	Fungi	Mucoromycota	Endogonomycetes	Endogonales	Endogonales_fam_Incertae_sedis	Densospora	unidentified
OTU_313	0.438232	1.06494	3.36908	0.316094	0.751931	NA	None	Fungi	NA	NA	NA	NA	NA	NA
OTU_19	0.160644	1.05658	3.53381	0.298992	0.764946	NA	None	Fungi	Basidiomycota	Agaricomycetes	Agaricales	Entolomataceae	Entoloma	Entoloma_infula
OTU_645	0.447732	2.47398	3.47739	0.711446	0.476808	NA	None	Fungi	NA	NA	NA	NA	NA	NA
OTU_433	1.55126	4.28045	3.02121	1.4168	0.156542	NA	None	Fungi	NA	NA	NA	NA	NA	NA
OTU_412	0.301211	0.335242	3.53381	0.0948671	0.92442	NA	None	Fungi	Ascomycota	NA	NA	NA	NA	NA
OTU_363	10.2742	4.12995	2.95541	1.39742	0.162287	NA	None	Fungi	Basidiomycota	Agaricomycetes	Agaricales	Psathyrellaceae	Psathyrella	NA
OTU_372	9.04566	2.20643	2.68617	0.821402	0.411418	NA	None	Fungi	Ascomycota	NA	NA	NA	NA	NA
OTU_113	7.88866	6.62849	2.87185	2.30809	0.0209941	NA	None	Fungi	Basidiomycota	Agaricomycetes	Agaricales	Tricholomataceae	Calyptella	Calyptella_capula
OTU_388	9.46567	-2.12817	2.74951	-0.774017	0.438921	NA	None	Fungi	Basidiomycota	Agaricomycetes	Agaricales	Psathyrellaceae	Coprinopsis	Coprinopsis_urticicola
OTU_491	0.865063	0.840377	2.98545	0.281491	0.778334	NA	None	Fungi	NA	NA	NA	NA	NA	NA
OTU_48	0.223186	0.335242	3.53381	0.0948671	0.92442	NA	None	Fungi	Ascomycota	Sordariomycetes	Hypocreales	Hypocreaceae	Trichoderma	Trichoderma_spirale
OTU_28	3.53564	-2.02924	2.66234	-0.762203	0.445939	NA	None	Fungi	Basidiomycota	Agaricomycetes	Agaricales	Psathyrellaceae	unidentified	unidentified
OTU_165	2.03144	-0.0971741	3.02558	-0.0321174	0.974378	NA	None	Fungi	Basidiomycota	Agaricomycetes	Agaricales	NA	NA	NA
OTU_74	2.73077	-2.48527	2.98647	-0.832177	0.405309	NA	None	Fungi	Basidiomycota	Agaricomycetes	Geastrales	Sphaerobolaceae	Sphaerobolus	Sphaerobolus_ingoldii
OTU_550	1.16082	-0.0823509	3.14872	-0.0261538	0.979135	NA	None	Fungi	NA	NA	NA	NA	NA	NA
OTU_53	1.7151	4.42939	2.94103	1.50607	0.13205	NA	None	Fungi	Basidiomycota	Agaricomycetes	Agaricales	Tricholomataceae	Paralepista	Paralepista_flaccida
OTU_143	1.39664	0.599671	3.09126	0.193989	0.846184	NA	None	Fungi	Basidiomycota	Agaricomycetes	Agaricales	Lycoperdaceae	Lycoperdon	Lycoperdon_pratense
OTU_498	0.679858	3.09307	3.32387	0.930564	0.352079	NA	None	Fungi	Basidiomycota	NA	NA	NA	NA	NA
OTU_616	0.70133	-1.73332	3.3659	-0.514966	0.606577	NA	None	Fungi	NA	NA	NA	NA	NA	NA
OTU_460	1.60059	-3.12393	2.79371	-1.1182	0.26348	NA	None	Fungi	Basidiomycota	Agaricomycetes	Agaricales	Pleurotaceae	NA	NA
OTU_531	1.33854	1.02617	3.10312	0.330689	0.740879	NA	None	Fungi	Basidiomycota	Agaricomycetes	NA	NA	NA	NA
OTU_291	1.25027	3.97817	3.02344	1.31578	0.188249	NA	None	Fungi	NA	NA	NA	NA	NA	NA
OTU_375	8.12054	-0.311788	2.50602	-0.124416	0.900986	NA	None	Fungi	Basidiomycota	Agaricomycetes	NA	NA	NA	NA
OTU_411	0.379331	2.2647	3.49182	0.648572	0.516615	NA	None	Fungi	Ascomycota	NA	NA	NA	NA	NA
OTU_138	1.89099	4.57257	2.94982	1.55012	0.121114	NA	None	Fungi	Basidiomycota	Agaricomycetes	Agaricales	Pleurotaceae	unidentified	unidentified
OTU_634	3.06069	-0.274992	2.70289	-0.10174	0.918963	NA	None	Fungi	Ascomycota	Leotiomycetes	Helotiales	NA	NA	NA
OTU_527	0.378817	-0.703025	3.50299	-0.200693	0.840939	NA	None	Fungi	NA	NA	NA	NA	NA	NA
OTU_121	0.280683	-0.240262	3.52056	-0.0682454	0.94559	NA	None	Fungi	Basidiomycota	NA	NA	NA	NA	NA
OTU_392	0.959207	0.220815	3.21524	0.0686777	0.945246	NA	None	Fungi	NA	NA	NA	NA	NA	NA
OTU_275	5.03634	-0.326724	2.99198	-0.1092	0.913044	NA	None	Fungi	Ascomycota	NA	NA	NA	NA	NA
OTU_386	3.09027	5.27946	3.18935	1.65534	0.0978557	NA	None	Fungi	Basidiomycota	NA	NA	NA	NA	NA
OTU_538	0.600676	-1.54077	3.14306	-0.490212	0.623984	NA	None	Fungi	Basidiomycota	Agaricomycetes	Agaricales	NA	NA	NA
OTU_405	2.4836	2.00116	2.75132	0.727345	0.467015	NA	None	Fungi	Chytridiomycota	Spizellomycetes	Spizellomycetales	Spizellomycetaceae	Spizellomyces	unidentified
OTU_400	1.99168	-2.71336	2.26368	-1.19865	0.230664	NA	None	Fungi	Ascomycota	NA	NA	NA	NA	NA
OTU_285	2.16012	-1.71567	2.74525	-0.62496	0.531997	NA	None	Fungi	NA	NA	NA	NA	NA	NA
OTU_445	1.2962	-1.31788	3.10917	-0.42387	0.67166	NA	None	Fungi	Basidiomycota	Agaricomycetes	NA	NA	NA	NA
OTU_262	1.09062	-1.6494	3.19681	-0.515951	0.605889	NA	None	Fungi	Basidiomycota	NA	NA	NA	NA	NA
OTU_489	1.09902	-0.234346	3.16471	-0.07405	0.940971	NA	None	Fungi	Ascomycota	NA	NA	NA	NA	NA
OTU_628	0.696605	-0.751758	3.07776	-0.244255	0.807034	NA	None	Fungi	NA	NA	NA	NA	NA	NA
OTU_119	0.252374	-1.42436	3.50299	-0.406612	0.684293	NA	None	Fungi	Basidiomycota	Agaricomycetes	Hymenochaetales	Hymenochaetaceae	Asterodon	Asterodon_ferruginosus
OTU_283	0.0771194	-0.386092	3.53381	-0.109256	0.912999	NA	None	Fungi	Basidiomycota	NA	NA	NA	NA	NA
OTU_581	0.151144	-0.386092	3.53381	-0.109256	0.912999	NA	None	Fungi	Ascomycota	NA	NA	NA	NA	NA
OTU_479	0.588872	-2.57533	3.44064	-0.748502	0.454157	NA	None	Fungi	Basidiomycota	Agaricomycetes	NA	NA	NA	NA
OTU_59	0.0771194	-0.386092	3.53381	-0.109256	0.912999	NA	None	Fungi	Ascomycota	Sordariomycetes	Hypocreales	Hypocreaceae	Trichoderma	Trichoderma_spirale
OTU_133	0.154239	-0.961597	3.52056	-0.273137	0.784748	NA	None	Fungi	Basidiomycota	Agaricomycetes	Hymenochaetales	Hymenochaetaceae	Asterodon	Asterodon_ferruginosus
OTU_423	0.571767	-2.51768	3.43025	-0.733964	0.462971	NA	None	Fungi	NA	NA	NA	NA	NA	NA
OTU_577	0.562268	-2.45607	3.4455	-0.712833	0.475949	NA	None	Fungi	NA	NA	NA	NA	NA	NA
OTU_62	8.76635	-6.44272	3.19671	-2.01542	0.0438607	NA	None	Fungi	Basidiomycota	Agaricomycetes	NA	NA	NA	NA
OTU_335	10.8824	-20.5277	3.20266	-6.40957	1.46e-10	NA	None	Fungi	Basidiomycota	Agaricomycetes	Agaricales	NA	NA	NA
OTU_492	0.687885	-2.77705	3.29949	-0.841661	0.399978	NA	None	Fungi	NA	NA	NA	NA	NA	NA
OTU_562	0.456527	-2.16762	3.45901	-0.62666	0.530882	NA	None	Fungi	NA	NA	NA	NA	NA	NA
OTU_251	0.736106	-2.89692	3.24512	-0.892702	0.372017	NA	None	Fungi	NA	NA	NA	NA	NA	NA
OTU_107	1.41161	-3.80367	3.00929	-1.26398	0.206238	NA	None	Fungi	Basidiomycota	Agaricomycetes	Agaricales	Tricholomataceae	Clitocybe	Clitocybe_nebularis
OTU_495	1.33914	-3.71573	3.05803	-1.21507	0.224338	NA	None	Fungi	NA	NA	NA	NA	NA	NA
OTU_432	1.63036	-4.00782	3.03613	-1.32004	0.186821	NA	None	Fungi	Ascomycota	Eurotiomycetes	Onygenales	Arthrodermataceae	Arthroderma	Arthroderma_insingulare
OTU_576	0.365259	-1.83962	3.47789	-0.528947	0.596843	NA	None	Fungi	Basidiomycota	NA	NA	NA	NA	NA
OTU_132	712.463	-0.232	3.22615	-0.0719121	0.942672	0.945686	None	Fungi	Basidiomycota	Agaricomycetes	Agaricales	Tricholomataceae	Mycena	Mycena_valida
OTU_93	40.7242	0.161292	2.36756	0.0681256	0.945686	0.945686	None	Fungi	Ascomycota	Dothideomycetes	Pleosporales	Pleosporaceae	Drechslera	unidentified
OTU_280	37.5327	-0.188125	1.43533	-0.131067	0.895722	0.933838	None	Fungi	Basidiomycota	NA	NA	NA	NA	NA
OTU_215	103.832	-0.242303	1.44325	-0.167887	0.866672	0.929996	None	Fungi	Ascomycota	Eurotiomycetes	Onygenales	NA	NA	NA
OTU_84	141.207	-0.220029	1.37711	-0.159777	0.873057	0.929996	None	Fungi	Basidiomycota	Agaricomycetes	Agaricales	Psathyrellaceae	Coprinopsis	Coprinopsis_candidolanata
OTU_123	52.067	0.533054	2.30968	0.230791	0.817477	0.929301	None	Fungi	Ascomycota	Leotiomycetes	Helotiales	Helotiales_fam_Incertae_sedis	Volucrispora	Volucrispora_graminea
OTU_472	71.8518	-0.402255	1.38462	-0.290516	0.771421	0.929301	None	Fungi	Ascomycota	Sordariomycetes	Hypocreales	Clavicipitaceae	Metarhizium	Metarhizium_carneum
OTU_321	27.5687	0.554364	2.31395	0.239574	0.81066	0.929301	None	Fungi	Ascomycota	NA	NA	NA	NA	NA
OTU_242	46.469	-0.348027	1.66547	-0.208966	0.834474	0.929301	None	Fungi	NA	NA	NA	NA	NA	NA
OTU_227	78.9261	-0.528909	2.10339	-0.251456	0.801462	0.929301	None	Fungi	Basidiomycota	Agaricomycetes	Hymenochaetales	Schizoporaceae	Xylodon	NA
OTU_284	58.4628	-0.577685	1.58623	-0.364188	0.715718	0.900242	None	Fungi	Ascomycota	Leotiomycetes	Helotiales	Helotiaceae	Tricladium	Tricladium_alaskense
OTU_100	95.1106	-0.515778	1.42043	-0.363115	0.716519	0.900242	None	Fungi	Ascomycota	Leotiomycetes	Helotiales	Dermateaceae	Mollisia	unidentified
OTU_308	289.524	0.591973	1.60099	0.369755	0.711565	0.900242	None	Fungi	NA	NA	NA	NA	NA	NA
OTU_99	26.3988	-0.66797	1.46853	-0.454855	0.649213	0.900242	None	Fungi	Basidiomycota	Agaricomycetes	Agaricales	Omphalotaceae	Omphalotus	Omphalotus_illudens
OTU_276	53.64	-0.622957	1.58162	-0.393874	0.693674	0.900242	None	Fungi	Ascomycota	Leotiomycetes	Helotiales	Dermateaceae	Mollisia	unidentified
OTU_320	48.1363	-0.886244	1.65934	-0.534094	0.593277	0.855016	None	Fungi	Ascomycota	NA	NA	NA	NA	NA
OTU_325	27.9538	1.18229	2.17155	0.544446	0.586135	0.855016	None	Fungi	Basidiomycota	Agaricomycetes	Hymenochaetales	Schizoporaceae	NA	NA
OTU_226	132.64	1.69279	2.52436	0.670582	0.502487	0.769433	None	Fungi	Basidiomycota	Agaricomycetes	Agaricales	Bolbitiaceae	Conocybe	NA
OTU_27	42.6365	-1.07551	1.50803	-0.713189	0.475729	0.751958	None	Fungi	Mucoromycota	Mucoromycetes	Mucorales	Mucoraceae	Mucor	Mucor_hiemalis
OTU_76	185.2	-2.06276	2.7894	-0.739499	0.459604	0.750687	None	Fungi	Basidiomycota	Agaricomycetes	Agaricales	Tricholomataceae	Rugosomyces	Rugosomyces_persicolor
OTU_124	59.513	-1.85862	1.92927	-0.963377	0.335358	0.577336	None	Fungi	Basidiomycota	Agaricomycetes	Agaricales	Tricholomataceae	Mycena	Mycena_pearsoniana
OTU_66	117.988	2.82833	2.97457	0.950834	0.341689	0.577336	None	Fungi	Basidiomycota	Agaricomycetes	Agaricales	Entolomataceae	Entoloma	Entoloma_pulchellum
OTU_102	53.7233	2.38026	2.14471	1.10982	0.267075	0.484691	None	Fungi	Basidiomycota	Agaricomycetes	Agaricales	Entolomataceae	Entoloma	Entoloma_sericeum
OTU_299	37.8076	1.97828	1.77272	1.11596	0.26444	0.484691	None	Fungi	Ascomycota	NA	NA	NA	NA	NA
OTU_108	359.529	-3.76903	3.05356	-1.23431	0.217088	0.425493	None	Fungi	Basidiomycota	Agaricomycetes	Agaricales	Tricholomataceae	Mycena	Mycena_zephirus
OTU_214	376.73	2.33336	1.66322	1.40292	0.160642	0.327977	None	Fungi	Basidiomycota	Agaricomycetes	Agaricales	Bolbitiaceae	Conocybe	NA
OTU_241	1245.86	2.1028	1.47809	1.42265	0.154837	0.327977	None	Fungi	Ascomycota	Dothideomycetes	Mytilinidales	Gloniaceae	unidentified	unidentified
OTU_248	230.184	3.61412	2.36991	1.525	0.127259	0.283442	None	Fungi	Basidiomycota	Agaricomycetes	Agaricales	Entolomataceae	Entoloma	NA
OTU_224	66.9169	3.27147	2.10825	1.55174	0.120724	0.281689	None	Fungi	NA	NA	NA	NA	NA	NA
OTU_297	71.4634	4.32083	2.4083	1.79415	0.07279	0.178336	None	Fungi	Basidiomycota	Agaricomycetes	Agaricales	Clavariaceae	Clavaria	unidentified
OTU_232	59.2715	4.54263	2.43668	1.86427	0.0622841	0.162978	None	Fungi	NA	NA	NA	NA	NA	NA
OTU_317	32.8247	4.36414	2.34907	1.85781	0.0631955	0.162978	None	Fungi	Ascomycota	Orbiliomycetes	Orbiliales	unidentified	unidentified	unidentified
OTU_163	32.2222	-6.07002	3.06003	-1.98365	0.0472953	0.136322	None	Fungi	Basidiomycota	Agaricomycetes	Agaricales	Psathyrellaceae	Coprinopsis	Coprinopsis_urticicola
OTU_319	47.2998	-6.20489	3.06516	-2.02433	0.0429367	0.131494	None	Fungi	Basidiomycota	NA	NA	NA	NA	NA
OTU_218	42.8784	5.23981	2.39122	2.19127	0.0284321	0.0928783	None	Fungi	Basidiomycota	Agaricomycetes	Agaricales	Stephanosporaceae	unidentified	unidentified
OTU_231	33.7801	4.42631	1.96647	2.25089	0.0243925	0.0853737	None	Fungi	Ascomycota	NA	NA	NA	NA	NA
OTU_140	81.4599	-5.71242	2.47034	-2.3124	0.0207555	0.0782321	None	Fungi	Basidiomycota	Agaricomycetes	Hymenochaetales	Rickenellaceae	Rickenella	Rickenella_swartzii
OTU_221	341.425	5.04342	2.1456	2.35058	0.018744	0.0765381	None	Fungi	Ascomycota	Orbiliomycetes	unidentified	unidentified	unidentified	unidentified
OTU_155	240.228	7.43951	2.94467	2.52643	0.0115227	0.0513283	None	Fungi	Basidiomycota	Agaricomycetes	Agaricales	Bolbitiaceae	Conocybe	NA
OTU_327	27.753	6.08561	2.39553	2.5404	0.0110726	0.0513283	None	Fungi	Basidiomycota	Agaricomycetes	Agaricales	Psathyrellaceae	Coprinopsis	Coprinopsis_brunneofibrillosa
Fungi - 10-year old DESeq2 data
OTU_ID	baseMean	log2FoldChange	lfcSE	stat	pvalue	padj	indication	Kingdom	Phylum	Class	Order	Family	Genus	Species
OTU_358	19.7917	-7.95475	2.69186	-2.95511	0.00312561	0.0221727	Blackout	Fungi	Ascomycota	Eurotiomycetes	Chaetothyriales	Trichomeriaceae	Trichomerium	Trichomerium_foliicola
OTU_337	26.4805	-8.37593	2.74528	-3.05103	0.00228054	0.0189313	Blackout	Fungi	Ascomycota	Dothideomycetes	Pleosporales	Leptosphaeriaceae	Plenodomus	Plenodomus_biglobosus
OTU_325	17.3255	-21.2942	3.57248	-5.96062	2.51e-09	4.54e-08	Blackout	Fungi	Basidiomycota	Agaricomycetes	Hymenochaetales	Schizoporaceae	NA	NA
OTU_335	16.538	-21.2316	3.57114	-5.94532	2.76e-09	4.54e-08	Blackout	Fungi	Basidiomycota	Agaricomycetes	Agaricales	NA	NA	NA
OTU_62	38.5886	-22.4138	3.60676	-6.21438	5.15e-10	1.91e-08	Blackout	Fungi	Basidiomycota	Agaricomycetes	NA	NA	NA	NA
OTU_336	16.3424	7.28454	2.8187	2.58436	0.00975602	0.0465771	Control	Fungi	Mucoromycota	Mucoromycetes	Mucorales	Mucoraceae	Mucor	NA
OTU_128	17.2634	7.36751	2.73904	2.68981	0.00714919	0.0352694	Control	Fungi	Ascomycota	Leotiomycetes	Helotiales	Helotiales_fam_Incertae_sedis	Volucrispora	Volucrispora_graminea
OTU_299	125.784	6.23289	2.309	2.69939	0.00694659	0.0352694	Control	Fungi	Ascomycota	NA	NA	NA	NA	NA
OTU_326	17.7725	7.40997	2.70183	2.74257	0.00609603	0.0322219	Control	Fungi	Basidiomycota	Agaricomycetes	NA	NA	NA	NA
OTU_560	304.749	8.2491	2.94254	2.8034	0.00505675	0.0277185	Control	Fungi	Basidiomycota	Agaricomycetes	Agaricales	Tricholomataceae	Mycena	Mycena_valida
OTU_187	2185.42	8.00594	2.78092	2.87889	0.00399082	0.022717	Control	Fungi	Basidiomycota	Agaricomycetes	Agaricales	Strophariaceae	Stropharia	Stropharia_aeruginosa
OTU_142	25.7932	7.94572	2.73804	2.90198	0.00370818	0.0225149	Control	Fungi	Basidiomycota	Agaricomycetes	Agaricales	Omphalotaceae	Gymnopus	Gymnopus_pinophilus
OTU_73	24.1948	7.85241	2.7133	2.89404	0.0038032	0.0225149	Control	Fungi	Basidiomycota	Agaricomycetes	Hymenochaetales	Hymenochaetaceae	Asterodon	Asterodon_ferruginosus
OTU_322	29.5344	8.14084	2.78405	2.9241	0.00345454	0.0222292	Control	Fungi	Basidiomycota	Agaricomycetes	Agaricales	Psathyrellaceae	Psathyrella	Psathyrella_globosivelata
OTU_76	69.2876	9.37254	3.18881	2.93919	0.00329066	0.0221727	Control	Fungi	Basidiomycota	Agaricomycetes	Agaricales	Tricholomataceae	Rugosomyces	Rugosomyces_persicolor
OTU_223	163.699	6.85425	2.33241	2.9387	0.00329594	0.0221727	Control	Fungi	Basidiomycota	Agaricomycetes	Agaricales	Bolbitiaceae	Conocybe	Conocybe_pallidospora
OTU_361	28.9595	8.11187	2.74687	2.95313	0.00314567	0.0221727	Control	Fungi	Ascomycota	Orbiliomycetes	NA	NA	NA	NA
OTU_101	39.9837	8.57746	2.81398	3.04816	0.00230245	0.0189313	Control	Fungi	Ascomycota	Orbiliomycetes	unidentified	unidentified	unidentified	unidentified
OTU_243	113.823	10.0877	3.25396	3.10012	0.00193439	0.0178931	Control	Fungi	Ascomycota	NA	NA	NA	NA	NA
OTU_13	106.472	9.99154	3.16345	3.15843	0.00158622	0.0156507	Control	Fungi	Basidiomycota	Agaricomycetes	Agaricales	Stephanosporaceae	Cristinia	Cristinia_helvetica
OTU_214	136.961	10.3549	3.17443	3.26198	0.00110635	0.0116957	Control	Fungi	Basidiomycota	Agaricomycetes	Agaricales	Bolbitiaceae	Conocybe	NA
OTU_93	63.9538	9.25611	2.72421	3.39772	0.000679501	0.00773586	Control	Fungi	Ascomycota	Dothideomycetes	Pleosporales	Pleosporaceae	Drechslera	unidentified
OTU_221	2648.44	10.3009	2.47368	4.1642	3.12e-05	0.000385348	Control	Fungi	Ascomycota	Orbiliomycetes	unidentified	unidentified	unidentified	unidentified
OTU_241	255.728	11.2558	2.68237	4.19621	2.71e-05	0.000365174	Control	Fungi	Ascomycota	Dothideomycetes	Mytilinidales	Gloniaceae	unidentified	unidentified
OTU_625	12.7183	20.9173	3.54426	5.90172	3.6e-09	5.32e-08	Control	Fungi	Basidiomycota	Agaricomycetes	NA	NA	NA	NA
OTU_272	14.3593	21.3101	3.54662	6.00857	1.87e-09	3.96e-08	Control	Fungi	Basidiomycota	Agaricomycetes	Agaricales	Stephanosporaceae	unidentified	unidentified
OTU_237	23.5864	21.985	3.60093	6.10537	1.03e-09	2.53e-08	Control	Fungi	Basidiomycota	NA	NA	NA	NA	NA
OTU_327	23.9638	22.0065	3.60157	6.11024	9.95e-10	2.53e-08	Control	Fungi	Basidiomycota	Agaricomycetes	Agaricales	Psathyrellaceae	Coprinopsis	Coprinopsis_brunneofibrillosa
OTU_254	28.5135	22.2395	3.57162	6.22674	4.76e-10	1.91e-08	Control	Fungi	NA	NA	NA	NA	NA	NA
OTU_39	52.8396	23.073	3.32024	6.94919	3.67e-12	2.72e-10	Control	Fungi	Basidiomycota	Agaricomycetes	Agaricales	Bolbitiaceae	Conocybe	Conocybe_fuscimarginata
OTU_267	150.606	24.4975	3.3094	7.40241	1.34e-13	1.98e-11	Control	Fungi	Ascomycota	NA	NA	NA	NA	NA
OTU_393	1.91458	4.21744	3.72919	1.13093	0.258086	NA	None	Fungi	Basidiomycota	Agaricomycetes	Hymenochaetales	Schizoporaceae	Xylodon	Xylodon_detriticus
OTU_234	2.11971	4.36245	3.70019	1.17898	0.238406	NA	None	Fungi	Basidiomycota	Agaricomycetes	Agaricales	NA	NA	NA
OTU_425	2.45374	3.55466	3.04184	1.16859	0.242568	NA	None	Fungi	Ascomycota	NA	NA	NA	NA	NA
OTU_594	2.4616	4.57568	3.66462	1.24861	0.211809	NA	None	Fungi	Basidiomycota	Agaricomycetes	NA	NA	NA	NA
OTU_310	0.410267	2.057	4.00389	0.51375	0.607427	NA	None	Fungi	Basidiomycota	NA	NA	NA	NA	NA
OTU_390	1.16242	3.50795	3.9283	0.892993	0.371861	NA	None	Fungi	Basidiomycota	NA	NA	NA	NA	NA
OTU_474	0.849589	3.04913	3.72946	0.817581	0.413596	NA	None	Fungi	Ascomycota	NA	NA	NA	NA	NA
OTU_333	2.36295	4.50788	3.27133	1.378	0.168205	NA	None	Fungi	Basidiomycota	Agaricomycetes	Agaricales	Tricholomataceae	Mycena	unidentified
OTU_434	1.27659	2.35178	3.23162	0.72774	0.466773	NA	None	Fungi	NA	NA	NA	NA	NA	NA
OTU_426	0.478645	2.26883	3.99097	0.568492	0.569701	NA	None	Fungi	NA	NA	NA	NA	NA	NA
OTU_462	0.924405	3.1678	3.65147	0.86754	0.385646	NA	None	Fungi	Ascomycota	NA	NA	NA	NA	NA
OTU_415	1.60174	3.96155	3.44224	1.15086	0.249788	NA	None	Fungi	NA	NA	NA	NA	NA	NA
OTU_114	1.95216	4.21494	3.34206	1.26118	0.207244	NA	None	Fungi	Basidiomycota	Agaricomycetes	Agaricales	Strophariaceae	Hypholoma	Hypholoma_fasciculare
OTU_360	0.820533	3.01791	3.9574	0.762599	0.445702	NA	None	Fungi	Basidiomycota	Agaricomycetes	Agaricales	Tricholomataceae	Mycena	unidentified
OTU_288	0.78765	2.93437	3.75178	0.782127	0.43414	NA	None	Fungi	Ascomycota	NA	NA	NA	NA	NA
OTU_488	2.39304	-1.87569	2.98665	-0.628026	0.529987	NA	None	Fungi	Ascomycota	NA	NA	NA	NA	NA
OTU_586	0.136756	0.954578	4.05075	0.235655	0.813701	NA	None	Fungi	Ascomycota	NA	NA	NA	NA	NA
OTU_510	0.6154	2.61658	3.9733	0.658541	0.510191	NA	None	Fungi	Basidiomycota	Agaricomycetes	NA	NA	NA	NA
OTU_490	2.04023	2.61523	3.0717	0.851393	0.394551	NA	None	Fungi	NA	NA	NA	NA	NA	NA
OTU_635	2.093	4.33972	3.04094	1.4271	0.153551	NA	None	Fungi	Ascomycota	NA	NA	NA	NA	NA
OTU_540	0.393825	1.94865	4.01122	0.4858	0.627109	NA	None	Fungi	Basidiomycota	NA	NA	NA	NA	NA
OTU_417	2.19922	4.38185	2.985	1.46796	0.142115	NA	None	Fungi	NA	NA	NA	NA	NA	NA
OTU_409	1.5231	3.87152	3.41676	1.1331	0.257174	NA	None	Fungi	NA	NA	NA	NA	NA	NA
OTU_452	0.78765	2.93437	3.75178	0.782127	0.43414	NA	None	Fungi	Ascomycota	NA	NA	NA	NA	NA
OTU_428	3.42263	5.02653	2.89034	1.73908	0.0820211	NA	None	Fungi	NA	NA	NA	NA	NA	NA
OTU_420	0.820533	3.01791	3.9574	0.762599	0.445702	NA	None	Fungi	NA	NA	NA	NA	NA	NA
OTU_465	1.21697	3.54115	3.51765	1.00668	0.314087	NA	None	Fungi	NA	NA	NA	NA	NA	NA
OTU_90	0.970427	-1.19251	3.34511	-0.356493	0.721471	NA	None	Fungi	Ascomycota	Eurotiomycetes	Eurotiales	Aspergillaceae	Penicillium	Penicillium_pimiteouiense
OTU_406	1.56242	3.91771	3.41869	1.14597	0.251809	NA	None	Fungi	Ascomycota	NA	NA	NA	NA	NA
OTU_508	0.273511	1.55472	4.0353	0.385279	0.700031	NA	None	Fungi	NA	NA	NA	NA	NA	NA
OTU_24	1.75292	-0.954801	2.85473	-0.334463	0.73803	NA	None	Fungi	Basidiomycota	Agaricomycetes	Cantharellales	Ceratobasidiaceae	unidentified	unidentified
OTU_443	1.16503	3.48531	3.52613	0.988422	0.322946	NA	None	Fungi	Basidiomycota	NA	NA	NA	NA	NA
OTU_556	0.205133	1.28408	4.04406	0.317524	0.750846	NA	None	Fungi	NA	NA	NA	NA	NA	NA
OTU_439	2.72662	3.07594	3.02757	1.01598	0.30964	NA	None	Fungi	NA	NA	NA	NA	NA	NA
OTU_51	0.70283	2.74689	3.8546	0.712627	0.476076	NA	None	Fungi	Ascomycota	Sordariomycetes	Hypocreales	Clavicipitaceae	Pochonia	Pochonia_bulbillosa
OTU_144	1.09121	-1.16175	3.03192	-0.383172	0.701592	NA	None	Fungi	Ascomycota	Sordariomycetes	Hypocreales	Hypocreaceae	Trichoderma	Trichoderma_spirale
OTU_582	2.84655	4.75729	3.01905	1.57576	0.115082	NA	None	Fungi	Basidiomycota	Agaricomycetes	Sebacinales	Serendipitaceae	Serendipita	Serendipita_indica
OTU_633	0.673512	2.67474	3.88312	0.688811	0.490942	NA	None	Fungi	Ascomycota	Sordariomycetes	NA	NA	NA	NA
OTU_516	0.273511	1.55472	4.0353	0.385279	0.700031	NA	None	Fungi	NA	NA	NA	NA	NA	NA
OTU_469	1.22053	3.55879	3.51559	1.01229	0.3114	NA	None	Fungi	Ascomycota	NA	NA	NA	NA	NA
OTU_534	0.770945	2.84941	3.83267	0.743455	0.457206	NA	None	Fungi	NA	NA	NA	NA	NA	NA
OTU_497	0.771208	2.88609	3.77632	0.764261	0.444712	NA	None	Fungi	NA	NA	NA	NA	NA	NA
OTU_151	1.67372	0.279616	2.81387	0.0993708	0.920844	NA	None	Fungi	Ascomycota	Sordariomycetes	Hypocreales	Hypocreales_fam_Incertae_sedis	Acremonium	Acremonium_polychromum
OTU_30	3.35083	-3.95756	2.6657	-1.48463	0.137643	NA	None	Fungi	Ascomycota	Sordariomycetes	Hypocreales	Clavicipitaceae	unidentified	unidentified
OTU_521	0.325447	1.68298	4.02917	0.417699	0.676167	NA	None	Fungi	NA	NA	NA	NA	NA	NA
OTU_260	3.64566	-0.89438	2.40937	-0.371209	0.710482	NA	None	Fungi	Basidiomycota	NA	NA	NA	NA	NA
OTU_455	0.445819	0.757592	3.9264	0.192948	0.847	NA	None	Fungi	NA	NA	NA	NA	NA	NA
OTU_205	0.588013	-0.536975	3.71603	-0.144503	0.885104	NA	None	Fungi	Ascomycota	NA	NA	NA	NA	NA
OTU_387	3.89857	0.63065	2.1732	0.290194	0.771668	NA	None	Fungi	NA	NA	NA	NA	NA	NA
OTU_622	0.499233	-1.55932	4.01091	-0.388769	0.697447	NA	None	Fungi	Chytridiomycota	Spizellomycetes	Spizellomycetales	NA	NA	NA
OTU_40	0.735005	-0.756806	3.31034	-0.228619	0.819165	NA	None	Fungi	Ascomycota	Eurotiomycetes	Onygenales	Onygenales_fam_Incertae_sedis	Chrysosporium	Chrysosporium_pseudomerdarium
OTU_17	2.00722	-3.73802	3.43916	-1.0869	0.277082	NA	None	Fungi	Basidiomycota	Agaricomycetes	Hymenochaetales	Hymenochaetaceae	Asterodon	Asterodon_ferruginosus
OTU_484	0.0683778	0.467103	4.06342	0.114953	0.908482	NA	None	Fungi	Mucoromycota	Mucoromycetes	Mucorales	Cunninghamellaceae	Absidia	Absidia_cylindrospora
OTU_286	0.136756	0.954578	4.05075	0.235655	0.813701	NA	None	Fungi	Ascomycota	NA	NA	NA	NA	NA
OTU_8	2.56687	4.60967	3.08539	1.49403	0.135168	NA	None	Fungi	Ascomycota	Sordariomycetes	Hypocreales	Cordycipitaceae	Isaria	Isaria_farinosa
OTU_642	0.67995	2.67827	3.56928	0.750368	0.453033	NA	None	Fungi	Basidiomycota	Agaricomycetes	Trechisporales	Hydnodontaceae	Trechispora	Trechispora_cyatheae
OTU_38	1.68877	-1.3317	2.71201	-0.491036	0.623401	NA	None	Fungi	Ascomycota	Eurotiomycetes	Chaetothyriales	Herpotrichiellaceae	Exophiala	Exophiala_equina
OTU_37	1.7666	4.07147	3.45207	1.17943	0.238227	NA	None	Fungi	Ascomycota	Sordariomycetes	Glomerellales	Plectosphaerellaceae	Plectosphaerella	unidentified
OTU_513	1.64629	3.97101	3.43594	1.15573	0.247793	NA	None	Fungi	NA	NA	NA	NA	NA	NA
OTU_637	0.540875	0.658148	3.7704	0.174557	0.861428	NA	None	Fungi	Ascomycota	Sordariomycetes	Hypocreales	Hypocreaceae	Trichoderma	Trichoderma_aerugineum
OTU_438	2.83985	4.74965	3.00519	1.58048	0.113997	NA	None	Fungi	Basidiomycota	Agaricomycetes	NA	NA	NA	NA
OTU_170	0.422939	0.463279	4.00268	0.115742	0.907857	NA	None	Fungi	Basidiomycota	Agaricomycetes	Atheliales	Atheliaceae	Athelopsis	Athelopsis_lembospora
OTU_298	0.0683778	0.467103	4.06342	0.114953	0.908482	NA	None	Fungi	NA	NA	NA	NA	NA	NA
OTU_447	3.0257	3.70869	3.4074	1.08842	0.276409	NA	None	Fungi	NA	NA	NA	NA	NA	NA
OTU_526	1.17095	3.45928	3.94422	0.87705	0.380459	NA	None	Fungi	NA	NA	NA	NA	NA	NA
OTU_118	2.55025	1.25145	3.07431	0.407066	0.683959	NA	None	Fungi	Basidiomycota	NA	NA	NA	NA	NA
OTU_477	0.702567	2.70566	3.9694	0.681629	0.495474	NA	None	Fungi	Basidiomycota	NA	NA	NA	NA	NA
OTU_600	2.15175	1.51412	2.84888	0.531479	0.595087	NA	None	Fungi	NA	NA	NA	NA	NA	NA
OTU_52	1.03445	3.28358	3.64167	0.901669	0.367233	NA	None	Fungi	Ascomycota	Eurotiomycetes	Chaetothyriales	Herpotrichiellaceae	Exophiala	Exophiala_equina
OTU_442	2.8756	-1.08591	3.36153	-0.32304	0.746665	NA	None	Fungi	Ascomycota	Eurotiomycetes	Onygenales	Arthrodermataceae	Trichophyton	Trichophyton_eboreum
OTU_403	2.34189	4.4704	3.72476	1.20018	0.230068	NA	None	Fungi	NA	NA	NA	NA	NA	NA
OTU_467	1.59383	3.90698	3.49505	1.11786	0.263626	NA	None	Fungi	NA	NA	NA	NA	NA	NA
OTU_453	0.234189	0.813486	4.05405	0.20066	0.840964	NA	None	Fungi	NA	NA	NA	NA	NA	NA
OTU_570	1.10933	2.29111	3.36232	0.681406	0.495614	NA	None	Fungi	NA	NA	NA	NA	NA	NA
OTU_146	2.54012	-1.42244	3.391	-0.419475	0.674869	NA	None	Fungi	Basidiomycota	Agaricomycetes	NA	NA	NA	NA
OTU_446	1.17095	3.45928	3.94422	0.87705	0.380459	NA	None	Fungi	Ascomycota	NA	NA	NA	NA	NA
OTU_277	0.234189	0.813486	4.05405	0.20066	0.840964	NA	None	Fungi	NA	NA	NA	NA	NA	NA
OTU_89	0.702567	2.70566	3.9694	0.681629	0.495474	NA	None	Fungi	Ascomycota	Eurotiomycetes	Onygenales	Arthrodermataceae	Arthroderma	unidentified
OTU_424	4.0861	-4.42108	3.32034	-1.33151	0.18302	NA	None	Fungi	NA	NA	NA	NA	NA	NA
OTU_256	0.709123	0.62543	3.93788	0.158824	0.873808	NA	None	Fungi	Basidiomycota	Agaricomycetes	NA	NA	NA	NA
OTU_641	0.468378	2.10037	4.00109	0.52495	0.599618	NA	None	Fungi	Ascomycota	NA	NA	NA	NA	NA
OTU_461	0.422881	1.96613	4.01	0.490307	0.623917	NA	None	Fungi	Ascomycota	NA	NA	NA	NA	NA
OTU_440	2.48575	1.14258	3.39379	0.336667	0.736368	NA	None	Fungi	Basidiomycota	Agaricomycetes	Agaricales	Tricholomataceae	Mycena	Mycena_rosea
OTU_458	1.32084	3.65029	3.90666	0.934378	0.350109	NA	None	Fungi	Ascomycota	NA	NA	NA	NA	NA
OTU_373	1.32084	3.65029	3.90666	0.934378	0.350109	NA	None	Fungi	NA	NA	NA	NA	NA	NA
OTU_342	2.07561	4.30495	3.74705	1.14889	0.250602	NA	None	Fungi	NA	NA	NA	NA	NA	NA
OTU_295	2.03455	1.57557	3.45109	0.456542	0.648	NA	None	Fungi	Ascomycota	NA	NA	NA	NA	NA
OTU_391	1.88692	4.16696	3.77362	1.10423	0.269492	NA	None	Fungi	Basidiomycota	NA	NA	NA	NA	NA
OTU_506	0.566075	2.41693	3.98294	0.60682	0.543971	NA	None	Fungi	NA	NA	NA	NA	NA	NA
OTU_418	2.2643	4.4309	3.72455	1.18965	0.234185	NA	None	Fungi	NA	NA	NA	NA	NA	NA
OTU_347	2.2643	4.4309	3.72455	1.18965	0.234185	NA	None	Fungi	NA	NA	NA	NA	NA	NA
OTU_507	1.94641	-0.0728928	3.14585	-0.0231711	0.981514	NA	None	Fungi	NA	NA	NA	NA	NA	NA
OTU_399	3.6686	-0.241287	2.97427	-0.0811248	0.935343	NA	None	Fungi	Ascomycota	NA	NA	NA	NA	NA
OTU_419	1.88692	4.16696	3.77362	1.10423	0.269492	NA	None	Fungi	NA	NA	NA	NA	NA	NA
OTU_436	2.2643	4.4309	3.72455	1.18965	0.234185	NA	None	Fungi	NA	NA	NA	NA	NA	NA
OTU_627	0.806819	0.940538	3.83882	0.245007	0.806451	NA	None	Fungi	NA	NA	NA	NA	NA	NA
OTU_509	1.40105	0.219296	3.54441	0.0618708	0.950666	NA	None	Fungi	Ascomycota	Sordariomycetes	Microascales	Halosphaeriaceae	Clavatospora	Clavatospora_longibrachiata
OTU_555	1.13215	3.42668	3.94506	0.868599	0.385066	NA	None	Fungi	Basidiomycota	Agaricomycetes	NA	NA	NA	NA
OTU_242	0.377383	1.82213	4.02047	0.453213	0.650396	NA	None	Fungi	NA	NA	NA	NA	NA	NA
OTU_468	1.13215	3.42668	3.94506	0.868599	0.385066	NA	None	Fungi	Basidiomycota	Agaricomycetes	NA	NA	NA	NA
OTU_394	1.13215	3.42668	3.94506	0.868599	0.385066	NA	None	Fungi	Mucoromycota	Mucoromycetes	Mucorales	Mucoraceae	Mucor	NA
OTU_79	1.61648	-0.199154	3.48863	-0.0570867	0.954476	NA	None	Fungi	Ascomycota	Eurotiomycetes	Onygenales	Arthrodermataceae	Trichophyton	Trichophyton_ajelloi
OTU_574	0.943458	3.1617	3.95267	0.79989	0.423774	NA	None	Fungi	Basidiomycota	Agaricomycetes	Agaricales	Tricholomataceae	Mycena	Mycena_zephirus
OTU_26	0.404119	-0.216218	4.04508	-0.0534521	0.957372	NA	None	Fungi	Chytridiomycota	Chytridiomycetes	Chytridiales	unidentified	unidentified	unidentified
OTU_566	0.377383	1.82213	4.02047	0.453213	0.650396	NA	None	Fungi	NA	NA	NA	NA	NA	NA
OTU_402	1.69822	4.01438	3.80786	1.05424	0.291775	NA	None	Fungi	Basidiomycota	Agaricomycetes	Agaricales	Clavariaceae	Clavaria	unidentified
OTU_238	2.02681	-0.25125	3.39863	-0.0739269	0.941069	NA	None	Fungi	NA	NA	NA	NA	NA	NA
OTU_470	1.0313	-2.24784	3.66804	-0.612818	0.539997	NA	None	Fungi	NA	NA	NA	NA	NA	NA
OTU_571	0.188692	0.813486	4.05405	0.20066	0.840964	NA	None	Fungi	NA	NA	NA	NA	NA	NA
OTU_629	0.188692	0.813486	4.05405	0.20066	0.840964	NA	None	Fungi	NA	NA	NA	NA	NA	NA
OTU_216	0.754766	2.83685	3.96405	0.715645	0.474211	NA	None	Fungi	Basidiomycota	Agaricomycetes	Agaricales	Bolbitiaceae	Conocybe	NA
OTU_457	0.377383	1.82213	4.02047	0.453213	0.650396	NA	None	Fungi	NA	NA	NA	NA	NA	NA
OTU_44	0.639891	0.792414	4.01142	0.19754	0.843405	NA	None	Fungi	Ascomycota	Eurotiomycetes	Onygenales	Onygenales_fam_Incertae_sedis	Chrysosporium	Chrysosporium_pseudomerdarium
OTU_226	0.722233	-3.22087	3.97707	-0.809859	0.418021	NA	None	Fungi	Basidiomycota	Agaricomycetes	Agaricales	Bolbitiaceae	Conocybe	NA
OTU_227	2.64819	-5.06755	3.64254	-1.39121	0.164161	NA	None	Fungi	Basidiomycota	Agaricomycetes	Hymenochaetales	Schizoporaceae	Xylodon	NA
OTU_486	0.120372	-1.31662	4.07524	-0.323078	0.746636	NA	None	Fungi	NA	NA	NA	NA	NA	NA
OTU_413	3.93762	-5.61688	3.61093	-1.55552	0.119822	NA	None	Fungi	NA	NA	NA	NA	NA	NA
OTU_35	1.31254	-4.01933	3.89814	-1.03109	0.302499	NA	None	Fungi	Basidiomycota	Agaricomycetes	Agaricales	Tricholomataceae	Mycena	NA
OTU_290	3.39618	-5.40467	2.8856	-1.87298	0.0610716	NA	None	Fungi	NA	NA	NA	NA	NA	NA
OTU_4	0.215427	-1.42026	4.07156	-0.348825	0.727221	NA	None	Fungi	Ascomycota	Sordariomycetes	Hypocreales	Hypocreaceae	Trichoderma	Trichoderma_asperellum
OTU_19	0.646282	-3.00729	3.9881	-0.754067	0.450809	NA	None	Fungi	Basidiomycota	Agaricomycetes	Agaricales	Entolomataceae	Entoloma	Entoloma_infula
OTU_412	3.48589	-5.43721	3.03203	-1.79325	0.0729324	NA	None	Fungi	Ascomycota	NA	NA	NA	NA	NA
OTU_48	1.00295	-3.62595	3.66916	-0.988225	0.323043	NA	None	Fungi	Ascomycota	Sordariomycetes	Hypocreales	Hypocreaceae	Trichoderma	Trichoderma_spirale
OTU_53	2.15427	-4.75135	3.71427	-1.27921	0.200822	NA	None	Fungi	Basidiomycota	Agaricomycetes	Agaricales	Tricholomataceae	Paralepista	Paralepista_flaccida
OTU_411	3.62137	-5.50758	3.1982	-1.72209	0.0850533	NA	None	Fungi	Ascomycota	NA	NA	NA	NA	NA
OTU_392	2.52782	-5.00103	3.6524	-1.36924	0.170923	NA	None	Fungi	NA	NA	NA	NA	NA	NA
OTU_386	0.787523	-3.27001	3.97475	-0.822695	0.410681	NA	None	Fungi	Basidiomycota	NA	NA	NA	NA	NA
OTU_489	0.86171	-3.42502	3.96792	-0.863177	0.38804	NA	None	Fungi	Ascomycota	NA	NA	NA	NA	NA
OTU_119	0.722233	-3.22087	3.97707	-0.809859	0.418021	NA	None	Fungi	Basidiomycota	Agaricomycetes	Hymenochaetales	Hymenochaetaceae	Asterodon	Asterodon_ferruginosus
OTU_504	1.43825	-4.17501	3.44621	-1.21148	0.225713	NA	None	Fungi	NA	NA	NA	NA	NA	NA
OTU_253	3.49747	-5.45353	3.23004	-1.68838	0.0913387	NA	None	Fungi	Basidiomycota	Agaricomycetes	Agaricales	Psathyrellaceae	Psathyrella	Psathyrella_sacchariolens
OTU_283	0.623624	-2.97932	3.95683	-0.752958	0.451475	NA	None	Fungi	Basidiomycota	NA	NA	NA	NA	NA
OTU_581	0.430855	-2.41698	4.02819	-0.600017	0.548495	NA	None	Fungi	Ascomycota	NA	NA	NA	NA	NA
OTU_479	0.646282	-3.00729	3.9881	-0.754067	0.450809	NA	None	Fungi	Basidiomycota	Agaricomycetes	NA	NA	NA	NA
OTU_59	0.477935	-2.54727	4.01794	-0.633974	0.526097	NA	None	Fungi	Ascomycota	Sordariomycetes	Hypocreales	Hypocreaceae	Trichoderma	Trichoderma_spirale
OTU_98	0.477935	-2.54727	4.01794	-0.633974	0.526097	NA	None	Fungi	Ascomycota	Eurotiomycetes	Eurotiales	Aspergillaceae	Penicillium	Penicillium_pimiteouiense
OTU_133	1.07714	-3.74856	3.95576	-0.94762	0.343323	NA	None	Fungi	Basidiomycota	Agaricomycetes	Hymenochaetales	Hymenochaetaceae	Asterodon	Asterodon_ferruginosus
OTU_423	1.7705	-4.4644	3.43344	-1.30027	0.193508	NA	None	Fungi	NA	NA	NA	NA	NA	NA
OTU_577	0.477935	-2.54727	4.01794	-0.633974	0.526097	NA	None	Fungi	NA	NA	NA	NA	NA	NA
OTU_303	89.9756	-0.00513035	1.90407	-0.00269441	0.99785	0.99785	None	Fungi	Ascomycota	NA	NA	NA	NA	NA
OTU_280	43.0903	0.0321231	1.90136	0.0168949	0.98652	0.993232	None	Fungi	Basidiomycota	NA	NA	NA	NA	NA
OTU_136	271.654	-0.0488956	1.88791	-0.0258993	0.979338	0.992753	None	Fungi	Ascomycota	Leotiomycetes	Helotiales	Helotiales_fam_Incertae_sedis	Volucrispora	Volucrispora_graminea
OTU_355	22.202	-0.0985458	1.91561	-0.0514436	0.958972	0.992753	None	Fungi	NA	NA	NA	NA	NA	NA
OTU_195	9.60633	-0.0665892	2.02713	-0.032849	0.973795	0.992753	None	Fungi	Ascomycota	Eurotiomycetes	Eurotiales	Trichocomaceae	Talaromyces	Talaromyces_marneffei
OTU_176	11.1762	-0.108263	2.92056	-0.0370694	0.97043	0.992753	None	Fungi	Ascomycota	Leotiomycetes	Erysiphales	Erysiphaceae	Erysiphe	unidentified
OTU_276	8.42516	-0.167257	3.3273	-0.050268	0.959909	0.992753	None	Fungi	Ascomycota	Leotiomycetes	Helotiales	Dermateaceae	Mollisia	unidentified
OTU_371	6.03971	-0.223643	2.90341	-0.0770278	0.938601	0.985199	None	Fungi	Ascomycota	Eurotiomycetes	Onygenales	Onygenales_fam_Incertae_sedis	Chrysosporium	Chrysosporium_carmichaelii
OTU_357	7.71122	-0.371467	2.91004	-0.12765	0.898426	0.949764	None	Fungi	Ascomycota	Eurotiomycetes	Chaetothyriales	Herpotrichiellaceae	Exophiala	Exophiala_cancerae
OTU_302	31.6564	-0.316125	2.31575	-0.136511	0.891417	0.949135	None	Fungi	NA	NA	NA	NA	NA	NA
OTU_63	19.5477	0.507467	3.0566	0.166023	0.868139	0.931047	None	Fungi	Ascomycota	Dothideomycetes	Pleosporales	Leptosphaeriaceae	Plenodomus	Plenodomus_biglobosus
OTU_102	14.7532	-0.399868	2.2651	-0.176534	0.859874	0.930874	None	Fungi	Basidiomycota	Agaricomycetes	Agaricales	Entolomataceae	Entoloma	Entoloma_sericeum
OTU_374	44.3949	-0.375105	1.9708	-0.190331	0.84905	0.930874	None	Fungi	Basidiomycota	Agaricomycetes	Hymenochaetales	Schizoporaceae	Xylodon	NA
OTU_229	6.99077	-0.552346	2.96523	-0.186274	0.85223	0.930874	None	Fungi	Basidiomycota	Agaricomycetes	Agaricales	Entolomataceae	Entoloma	NA
OTU_341	23.1555	-0.467102	2.681	-0.174227	0.861687	0.930874	None	Fungi	Ascomycota	NA	NA	NA	NA	NA
OTU_367	8.15755	-0.589096	2.6259	-0.224341	0.822492	0.915254	None	Fungi	Ascomycota	NA	NA	NA	NA	NA
OTU_94	16.2592	0.489117	2.00575	0.243857	0.807341	0.905201	None	Fungi	Basidiomycota	Malasseziomycetes	Malasseziales	Malasseziaceae	Malassezia	Malassezia_globosa
OTU_309	5.05873	-0.52901	2.10444	-0.251378	0.801522	0.905201	None	Fungi	Ascomycota	Sordariomycetes	Coniochaetales	Coniochaetaceae	NA	NA
OTU_64	4.25674	0.611412	2.43754	0.250832	0.801944	0.905201	None	Fungi	Basidiomycota	Agaricomycetes	Agaricales	Hygrophoraceae	Hygrocybe	Hygrocybe_glutinipes
OTU_230	11.9398	-0.609493	2.37438	-0.256696	0.797413	0.905201	None	Fungi	Ascomycota	NA	NA	NA	NA	NA
OTU_224	53.4168	0.705027	2.48515	0.283696	0.776643	0.897994	None	Fungi	NA	NA	NA	NA	NA	NA
OTU_632	11.0745	0.753574	2.44347	0.308403	0.757775	0.883077	None	Fungi	Basidiomycota	Agaricomycetes	Atheliales	Atheliaceae	Athelopsis	Athelopsis_lembospora
OTU_364	9.36567	-0.960493	2.94765	-0.32585	0.744538	0.874536	None	Fungi	Basidiomycota	Agaricomycetes	Agaricales	Entolomataceae	Entoloma	NA
OTU_123	1164.86	-0.658423	1.88369	-0.349538	0.726685	0.873612	None	Fungi	Ascomycota	Leotiomycetes	Helotiales	Helotiales_fam_Incertae_sedis	Volucrispora	Volucrispora_graminea
OTU_252	29.3169	-0.644309	1.92501	-0.334705	0.737848	0.873612	None	Fungi	NA	NA	NA	NA	NA	NA
OTU_257	40.4234	-0.638719	1.8981	-0.336504	0.736491	0.873612	None	Fungi	Basidiomycota	Agaricomycetes	Hymenochaetales	Schizoporaceae	Xylodon	NA
OTU_16	8.22721	0.801785	2.01266	0.398371	0.690357	0.861633	None	Fungi	Ascomycota	Eurotiomycetes	Chaetothyriales	Herpotrichiellaceae	Exophiala	Exophiala_equina
OTU_100	63.2229	-0.763258	2.05453	-0.371501	0.710265	0.861633	None	Fungi	Ascomycota	Leotiomycetes	Helotiales	Dermateaceae	Mollisia	unidentified
OTU_471	4.51794	0.884682	2.27106	0.389547	0.696872	0.861633	None	Fungi	NA	NA	NA	NA	NA	NA
OTU_356	17.808	-1.00147	2.65296	-0.377493	0.705807	0.861633	None	Fungi	Basidiomycota	NA	NA	NA	NA	NA
OTU_331	7.88662	0.992605	2.6231	0.378408	0.705127	0.861633	None	Fungi	Basidiomycota	Malasseziomycetes	Malasseziales	Malasseziaceae	Malassezia	Malassezia_globosa
OTU_320	41.1115	1.22516	2.64823	0.462634	0.643627	0.814161	None	Fungi	Ascomycota	NA	NA	NA	NA	NA
OTU_236	5.05334	1.56243	3.27013	0.477789	0.6328	0.814161	None	Fungi	Basidiomycota	Agaricomycetes	Agaricales	Crepidotaceae	Simocybe	Simocybe_sumptuosa
OTU_56	11.8601	-1.41541	3.02877	-0.467322	0.640269	0.814161	None	Fungi	Basidiomycota	Agaricomycetes	Agaricales	Cortinariaceae	Cortinarius	Cortinarius_spilomeus
OTU_108	1108.15	1.77802	3.72523	0.477291	0.633155	0.814161	None	Fungi	Basidiomycota	Agaricomycetes	Agaricales	Tricholomataceae	Mycena	Mycena_zephirus
OTU_217	68.5731	-1.73548	3.47175	-0.499888	0.617154	0.808308	None	Fungi	Ascomycota	NA	NA	NA	NA	NA
OTU_233	11.6067	-1.1381	2.03107	-0.560346	0.575244	0.765728	None	Fungi	NA	NA	NA	NA	NA	NA
OTU_389	16.2885	-1.63994	2.95933	-0.554159	0.57947	0.765728	None	Fungi	Basidiomycota	Agaricomycetes	Hymenochaetales	Schizoporaceae	Hyphodontia	Hyphodontia_radula
OTU_72	6.48024	1.75936	2.92401	0.601697	0.547376	0.73647	None	Fungi	Basidiomycota	Agaricomycetes	Agaricales	Tricholomataceae	unidentified	unidentified
OTU_472	96.202	1.16106	1.88557	0.615762	0.538052	0.730566	None	Fungi	Ascomycota	Sordariomycetes	Hypocreales	Clavicipitaceae	Metarhizium	Metarhizium_carneum
OTU_33	26.0827	1.30017	2.01649	0.64477	0.519076	0.711327	None	Fungi	Basidiomycota	Malasseziomycetes	Malasseziales	Malasseziaceae	Malassezia	Malassezia_restricta
OTU_422	6.09606	1.90543	2.89557	0.658048	0.510507	0.706452	None	Fungi	Basidiomycota	Agaricomycetes	NA	NA	NA	NA
OTU_410	4.23805	1.97031	2.99586	0.657677	0.510746	0.706452	None	Fungi	Basidiomycota	NA	NA	NA	NA	NA
OTU_323	25.1111	-1.41638	2.10576	-0.672621	0.501189	0.706437	None	Fungi	Basidiomycota	NA	NA	NA	NA	NA
OTU_366	8.36234	1.55707	2.29229	0.679262	0.496972	0.706437	None	Fungi	Ascomycota	Sordariomycetes	Microascales	Halosphaeriaceae	Clavatospora	Clavatospora_longibrachiata
OTU_437	6.2293	2.25869	3.31006	0.682371	0.495004	0.706437	None	Fungi	Ascomycota	NA	NA	NA	NA	NA
OTU_95	26.7428	1.3935	1.91924	0.726068	0.467797	0.692935	None	Fungi	Ascomycota	Sordariomycetes	Hypocreales	Clavicipitaceae	Metarhizium	Metarhizium_carneum
OTU_116	30.8901	-1.70045	2.39423	-0.710227	0.477563	0.692935	None	Fungi	Basidiomycota	Agaricomycetes	Agaricales	Omphalotaceae	Omphalotus	Omphalotus_illudens
OTU_228	34.0866	-1.43742	1.98714	-0.723359	0.46946	0.692935	None	Fungi	NA	NA	NA	NA	NA	NA
OTU_345	14.934	1.85929	2.58825	0.718359	0.472536	0.692935	None	Fungi	Ascomycota	NA	NA	NA	NA	NA
OTU_220	24.0682	2.12483	2.96973	0.715497	0.474302	0.692935	None	Fungi	Basidiomycota	Agaricomycetes	Agaricales	Entolomataceae	Entoloma	Entoloma_piceinum
OTU_352	9.80427	2.3614	2.8606	0.825492	0.409093	0.630223	None	Fungi	NA	NA	NA	NA	NA	NA
OTU_105	7.33194	2.46546	3.01203	0.818535	0.413052	0.630223	None	Fungi	Basidiomycota	Agaricomycetes	Agaricales	Tricholomataceae	Dermoloma	Dermoloma_magicum
OTU_12	6.07089	2.78708	3.31185	0.841547	0.400041	0.623222	None	Fungi	Basidiomycota	Agaricomycetes	Agaricales	Psathyrellaceae	Coprinopsis	Coprinopsis_brunneofibrillosa
OTU_349	6.05535	2.09397	2.35188	0.890336	0.373286	0.59012	None	Fungi	Ascomycota	NA	NA	NA	NA	NA
OTU_21	9.79967	-2.61148	2.94249	-0.887507	0.374806	0.59012	None	Fungi	Ascomycota	Eurotiomycetes	Onygenales	Gymnoascaceae	Arachniotus	Arachniotus_verruculosus
OTU_340	15.9819	2.40006	2.59268	0.925707	0.354598	0.574933	None	Fungi	Ascomycota	NA	NA	NA	NA	NA
OTU_240	4.31683	-2.44753	2.65935	-0.920348	0.357391	0.574933	None	Fungi	Basidiomycota	Agaricomycetes	Thelephorales	Thelephoraceae	NA	NA
OTU_54	5.11598	2.80152	2.95786	0.947145	0.343565	0.564974	None	Fungi	Ascomycota	Leotiomycetes	Helotiales	Helotiales_fam_Incertae_sedis	Volucrispora	Volucrispora_graminea
OTU_208	8.35575	-2.20887	2.25318	-0.980334	0.326921	0.543645	None	Fungi	Ascomycota	Dothideomycetes	Valsariales	Valsariaceae	Bambusaria	Bambusaria_bambusae
OTU_84	163.737	-1.94338	1.87762	-1.03502	0.300659	0.505654	None	Fungi	Basidiomycota	Agaricomycetes	Agaricales	Psathyrellaceae	Coprinopsis	Coprinopsis_candidolanata
OTU_99	27.8509	-2.87114	2.71648	-1.05693	0.290542	0.494255	None	Fungi	Basidiomycota	Agaricomycetes	Agaricales	Omphalotaceae	Omphalotus	Omphalotus_illudens
OTU_304	52.691	3.39558	3.10498	1.09359	0.274134	0.471766	None	Fungi	Basidiomycota	Agaricomycetes	Agaricales	Psathyrellaceae	Parasola	NA
OTU_27	39.6828	2.30947	2.02869	1.1384	0.254952	0.443916	None	Fungi	Mucoromycota	Mucoromycetes	Mucorales	Mucoraceae	Mucor	Mucor_hiemalis
OTU_281	7.21949	-3.72202	3.22637	-1.15363	0.248654	0.438104	None	Fungi	Basidiomycota	Agaricomycetes	Agaricales	NA	NA	NA
OTU_215	138.614	-2.3632	1.9882	-1.18861	0.234593	0.418311	None	Fungi	Ascomycota	Eurotiomycetes	Onygenales	NA	NA	NA
OTU_203	6.39473	-2.78951	2.33543	-1.19443	0.232308	0.418311	None	Fungi	Ascomycota	Sordariomycetes	Hypocreales	Hypocreaceae	Trichoderma	Trichoderma_asperellum
OTU_222	9.8159	-3.31349	2.64037	-1.25493	0.209504	0.382797	None	Fungi	NA	NA	NA	NA	NA	NA
OTU_346	14.8628	3.68851	2.89983	1.27198	0.203382	0.376257	None	Fungi	Ascomycota	NA	NA	NA	NA	NA
OTU_353	14.9788	2.97209	2.28708	1.29951	0.193769	0.36301	None	Fungi	Basidiomycota	Agaricomycetes	NA	NA	NA	NA
OTU_359	15.6619	3.77055	2.87284	1.31248	0.189358	0.359295	None	Fungi	Basidiomycota	Agaricomycetes	Agaricales	NA	NA	NA
OTU_334	26.0937	3.54039	2.55361	1.38643	0.165617	0.318328	None	Fungi	NA	NA	NA	NA	NA	NA
OTU_219	22.5375	4.32984	2.98817	1.449	0.147338	0.290597	None	Fungi	Basidiomycota	Agaricomycetes	NA	NA	NA	NA
OTU_282	39.9889	3.34054	2.31617	1.44227	0.149226	0.290597	None	Fungi	NA	NA	NA	NA	NA	NA
OTU_293	94.502	3.87641	2.68002	1.44641	0.148061	0.290597	None	Fungi	Basidiomycota	Agaricomycetes	Polyporales	Podoscyphaceae	Cotylidia	Cotylidia_undulata
OTU_232	32.6738	3.54578	2.35689	1.50444	0.132469	0.269059	None	Fungi	NA	NA	NA	NA	NA	NA
OTU_47	169.29	3.70751	2.46593	1.50349	0.132712	0.269059	None	Fungi	Basidiomycota	Agaricomycetes	Agaricales	Entolomataceae	Entoloma	Entoloma_terreum
OTU_301	36.451	5.16258	3.28871	1.56979	0.116465	0.242771	None	Fungi	Basidiomycota	Agaricomycetes	Agaricales	Stephanosporaceae	unidentified	unidentified
OTU_163	6.7929	6.0193	3.58857	1.67735	0.0934735	0.19763	None	Fungi	Basidiomycota	Agaricomycetes	Agaricales	Psathyrellaceae	Coprinopsis	Coprinopsis_urticicola
OTU_292	122.517	-4.58243	2.62618	-1.74491	0.0810014	0.173742	None	Fungi	NA	NA	NA	NA	NA	NA
OTU_296	275.74	3.60545	2.0402	1.7672	0.0771944	0.170266	None	Fungi	Ascomycota	Leotiomycetes	Helotiales	NA	NA	NA
OTU_125	61.1988	3.85765	2.19054	1.76105	0.0782302	0.170266	None	Fungi	Mucoromycota	Mucoromycetes	Mucorales	Mucoraceae	Mucor	Mucor_hiemalis
OTU_385	5.65405	5.75267	3.22723	1.78254	0.0746611	0.167422	None	Fungi	Chytridiomycota	Rhizophydiomycetes	Rhizophydiales	Rhizophydiales_fam_Incertae_sedis	Operculomyces	Operculomyces_laminatus
OTU_537	5.57444	5.73668	3.15146	1.82032	0.0687097	0.156447	None	Fungi	Basidiomycota	Agaricomycetes	NA	NA	NA	NA
OTU_338	6.4925	5.95839	3.13195	1.90245	0.0571118	0.132071	None	Fungi	Basidiomycota	NA	NA	NA	NA	NA
OTU_109	20.9377	5.70784	2.97576	1.91811	0.0550967	0.129434	None	Fungi	Ascomycota	Leotiomycetes	Helotiales	Helotiales_fam_Incertae_sedis	Volucrispora	Volucrispora_graminea
OTU_46	12.8804	6.94144	3.59154	1.93272	0.053271	0.127163	None	Fungi	Basidiomycota	Agaricomycetes	Agaricales	Tricholomataceae	Mycena	Mycena_flavoalba
OTU_343	8.45831	6.34384	3.17398	1.9987	0.0456407	0.110735	None	Fungi	Ascomycota	NA	NA	NA	NA	NA
OTU_284	67.2954	4.65222	2.31003	2.01392	0.0440174	0.109053	None	Fungi	Ascomycota	Leotiomycetes	Helotiales	Helotiaceae	Tricladium	Tricladium_alaskense
OTU_143	6.86657	-6.42509	3.19324	-2.01209	0.0442106	0.109053	None	Fungi	Basidiomycota	Agaricomycetes	Agaricales	Lycoperdaceae	Lycoperdon	Lycoperdon_pratense
OTU_308	5.82351	5.80746	2.84234	2.0432	0.0410328	0.106431	None	Fungi	NA	NA	NA	NA	NA	NA
OTU_239	8.87187	6.40361	3.14456	2.03641	0.0417093	0.106431	None	Fungi	Ascomycota	NA	NA	NA	NA	NA
OTU_157	9.59846	6.52261	3.12658	2.08618	0.0369626	0.0987585	None	Fungi	Basidiomycota	Agaricomycetes	Cantharellales	Ceratobasidiaceae	unidentified	unidentified
OTU_365	10.4793	6.64541	3.19227	2.08172	0.0373681	0.0987585	None	Fungi	Ascomycota	NA	NA	NA	NA	NA
OTU_339	10.3519	6.63336	3.12195	2.12475	0.0336075	0.092164	None	Fungi	Ascomycota	NA	NA	NA	NA	NA
OTU_380	8.39454	-6.71483	3.16065	-2.12451	0.0336274	0.092164	None	Fungi	Ascomycota	Leotiomycetes	NA	NA	NA	NA
OTU_381	5.46783	-6.10154	2.80589	-2.17454	0.0296643	0.0844291	None	Fungi	Ascomycota	NA	NA	NA	NA	NA
OTU_132	307.035	6.01041	2.72842	2.20289	0.0276027	0.0801021	None	Fungi	Basidiomycota	Agaricomycetes	Agaricales	Tricholomataceae	Mycena	Mycena_valida
OTU_155	14.4072	7.10994	3.18461	2.23259	0.0255757	0.0757042	None	Fungi	Basidiomycota	Agaricomycetes	Agaricales	Bolbitiaceae	Conocybe	NA
OTU_379	7.88945	6.23374	2.76696	2.25292	0.0242641	0.0732875	None	Fungi	NA	NA	NA	NA	NA	NA
OTU_165	11.2422	-7.13697	3.15756	-2.26028	0.0238037	0.0732875	None	Fungi	Basidiomycota	Agaricomycetes	Agaricales	NA	NA	NA
OTU_370	17.5254	7.38602	3.2266	2.2891	0.0220735	0.0698852	None	Fungi	Basidiomycota	Agaricomycetes	Agaricales	unidentified	unidentified	unidentified
OTU_344	17.3984	7.37702	3.22557	2.28704	0.0221933	0.0698852	None	Fungi	NA	NA	NA	NA	NA	NA
OTU_248	463.521	6.50075	2.81776	2.30706	0.0210515	0.0692361	None	Fungi	Basidiomycota	Agaricomycetes	Agaricales	Entolomataceae	Entoloma	NA
OTU_316	91.581	6.73208	2.9144	2.30994	0.0208916	0.0692361	None	Fungi	Ascomycota	NA	NA	NA	NA	NA
OTU_161	15.9813	6.31034	2.7042	2.33354	0.0196199	0.067529	None	Fungi	Basidiomycota	Agaricomycetes	Trechisporales	Hydnodontaceae	Trechispora	Trechispora_subsphaerospora
OTU_351	17.3354	7.37242	3.14698	2.34269	0.0191451	0.0674638	None	Fungi	Ascomycota	NA	NA	NA	NA	NA
OTU_368	14.8541	-7.53819	3.16767	-2.37973	0.0173254	0.0625406	None	Fungi	Ascomycota	NA	NA	NA	NA	NA
OTU_225	644.205	6.79654	2.83605	2.39648	0.0165534	0.0612477	None	Fungi	Ascomycota	NA	NA	NA	NA	NA
OTU_131	20.168	7.59359	3.14647	2.41337	0.0158057	0.0599807	None	Fungi	Ascomycota	Orbiliomycetes	Orbiliales	Orbiliaceae	Brachyphoris	Brachyphoris_oviparasitica
OTU_80	19.1218	7.51491	3.11273	2.41425	0.0157678	0.0599807	None	Fungi	Basidiomycota	Agaricomycetes	Hymenochaetales	Hymenochaetaceae	Asterodon	Asterodon_ferruginosus
OTU_135	22.327	7.7402	3.15421	2.45393	0.0141306	0.0565222	None	Fungi	Basidiomycota	Agaricomycetes	Agaricales	Strophariaceae	Tubaria	Tubaria_minima
OTU_354	13.123	6.96799	2.80331	2.48563	0.0129324	0.0557559	None	Fungi	Ascomycota	Orbiliomycetes	NA	NA	NA	NA
OTU_124	11.4874	6.77632	2.74387	2.46962	0.0135256	0.0557559	None	Fungi	Basidiomycota	Agaricomycetes	Agaricales	Tricholomataceae	Mycena	Mycena_pearsoniana
OTU_321	26.6898	7.99474	3.2385	2.46865	0.0135623	0.0557559	None	Fungi	Ascomycota	NA	NA	NA	NA	NA
OTU_6	172.743	7.42692	2.94738	2.51984	0.0117408	0.0526556	None	Fungi	Basidiomycota	Agaricomycetes	Agaricales	Entolomataceae	Clitopilus	unidentified
OTU_350	25.9173	7.95307	3.12945	2.54136	0.0110421	0.0510699	None	Fungi	Basidiomycota	Agaricomycetes	Agaricales	NA	NA	NA

## Sheet: Table S6
DESeq2 data for protist OTUs * 10 year-old data starts on line 1462
Protist- 1 year-old DESeq2 data
OTU_ID	baseMean	log2FoldChange	lfcSE	stat	pvalue	padj	indication	Domain	Supergroup	Superphylum	Kingdom	Phylum	Class	Order	Family	Genus	Species	rank10	rank11	rank12	rank13	rank14
OTU_3227	155.79	-8.25651	1.18446	-6.97071	3.15e-12	1.26e-09	Blackout	D_0__Eukaryota	D_1__SAR	D_2__Stramenopiles	D_3__Bicosoecida	D_4__P34.6	D_5__uncultured eukaryotic picoplankton	D_6__	D_7__	D_8__	D_9__	D_10__	D_11__	D_12__	D_13__	D_14__
OTU_4152	47.1083	-8.68027	1.28823	-6.73815	1.6e-11	3.86e-09	Blackout	D_0__Eukaryota	D_1__Opisthokonta	D_2__Holozoa	D_3__Choanoflagellida	D_4__Craspedida	D_5__Codonosigidae	D_6__Monosiga	D_7__Monosiga ovata	D_8__	D_9__	D_10__	D_11__	D_12__	D_13__	D_14__
OTU_2463	53.5427	-22.6493	3.38389	-6.69328	2.18e-11	4.37e-09	Blackout	D_0__Eukaryota	D_1__SAR	D_2__Alveolata	D_3__Apicomplexa	D_4__Conoidasida	D_5__Gregarinasina	D_6__Eugregarinorida	D_7__Monocystis	D_8__uncultured Eimeriidae	D_9__	D_10__	D_11__	D_12__	D_13__	D_14__
OTU_1065	110.17	-3.67051	0.581708	-6.30989	2.79e-10	3.05e-08	Blackout	D_0__Eukaryota	D_1__SAR	D_2__Stramenopiles	D_3__Ochrophyta	D_4__Chrysophyceae	Ambiguous_taxa	Ambiguous_taxa	Ambiguous_taxa	D_8__	D_9__	D_10__	D_11__	D_12__	D_13__	D_14__
OTU_3219	10.3047	-20.3557	3.38609	-6.01156	1.84e-09	1.58e-07	Blackout	D_0__Eukaryota	D_1__SAR	D_2__Rhizaria	D_3__Cercozoa	D_4__Incertae Sedis	D_5__Gymnophrys	D_6__uncultured eukaryote	D_7__	D_8__	D_9__	D_10__	D_11__	D_12__	D_13__	D_14__
OTU_7192	12.3636	-20.373	3.38564	-6.01748	1.77e-09	1.58e-07	Blackout	D_0__Eukaryota	D_1__SAR	D_2__Stramenopiles	D_3__Peronosporomycetes	D_4__Aphanomyces	Ambiguous_taxa	D_6__	D_7__	D_8__	D_9__	D_10__	D_11__	D_12__	D_13__	D_14__
OTU_7144	234.705	-1.93728	0.370555	-5.22806	1.71e-07	1.29e-05	Blackout	D_0__Eukaryota	D_1__SAR	D_2__Rhizaria	D_3__Cercozoa	D_4__Thecofilosea	D_5__uncultured	D_6__uncultured eukaryote	D_7__	D_8__	D_9__	D_10__	D_11__	D_12__	D_13__	D_14__
OTU_2126	341.543	-2.69498	0.563007	-4.78676	1.69e-06	0.000107229	Blackout	D_0__Eukaryota	D_1__SAR	D_2__Stramenopiles	D_3__Bicosoecida	D_4__P34.6	D_5__uncultured eukaryotic picoplankton	D_6__	D_7__	D_8__	D_9__	D_10__	D_11__	D_12__	D_13__	D_14__
OTU_95	27.3701	-7.8967	1.6691	-4.7311	2.23e-06	0.000134207	Blackout	D_0__Eukaryota	D_1__SAR	D_2__Rhizaria	D_3__Cercozoa	D_4__Thecofilosea	D_5__Cryomonadida	D_6__Rhizaspididae	D_7__Rhogostoma	D_8__Capsellina sp. ATCC 50039	D_9__	D_10__	D_11__	D_12__	D_13__	D_14__
OTU_2201	1640.81	-1.51264	0.328808	-4.60037	4.22e-06	0.000220406	Blackout	D_0__Eukaryota	D_1__SAR	D_2__Rhizaria	D_3__Cercozoa	D_4__Thecofilosea	Ambiguous_taxa	Ambiguous_taxa	Ambiguous_taxa	Ambiguous_taxa	D_9__	D_10__	D_11__	D_12__	D_13__	D_14__
OTU_3487	409.896	-2.21212	0.485263	-4.55861	5.15e-06	0.000247581	Blackout	D_0__Eukaryota	D_1__SAR	D_2__Rhizaria	D_3__Cercozoa	D_4__Imbricatea	D_5__Silicofilosea	D_6__Thaumatomonadida	D_7__Thaumatomonadidae	Ambiguous_taxa	Ambiguous_taxa	D_10__	D_11__	D_12__	D_13__	D_14__
OTU_4185	19.6498	-7.41798	1.69133	-4.38589	1.16e-05	0.000433897	Blackout	D_0__Eukaryota	D_1__SAR	D_2__Rhizaria	D_3__Cercozoa	D_4__Incertae Sedis	D_5__Gymnophrys	D_6__Cercozoa sp. DDB-2008c	D_7__	D_8__	D_9__	D_10__	D_11__	D_12__	D_13__	D_14__
OTU_1373	107.214	-9.86659	2.30383	-4.28268	1.85e-05	0.000634155	Blackout	D_0__Eukaryota	D_1__Incertae Sedis	D_2__Rigifilida	D_3__Micronuclearia	D_4__Micronuclearia podoventralis	D_5__	D_6__	D_7__	D_8__	D_9__	D_10__	D_11__	D_12__	D_13__	D_14__
OTU_3376	57.1156	-6.69012	1.56012	-4.28822	1.8e-05	0.000634155	Blackout	D_0__Eukaryota	D_1__SAR	D_2__Rhizaria	D_3__Cercozoa	D_4__Thecofilosea	Ambiguous_taxa	Ambiguous_taxa	D_7__	D_8__	D_9__	D_10__	D_11__	D_12__	D_13__	D_14__
OTU_4190	36.0031	-4.1861	1.08271	-3.8663	0.000110499	0.00323951	Blackout	D_0__Eukaryota	D_1__SAR	D_2__Rhizaria	D_3__Cercozoa	D_4__Incertae Sedis	D_5__Gymnophrys	Ambiguous_taxa	D_7__	D_8__	D_9__	D_10__	D_11__	D_12__	D_13__	D_14__
OTU_4330	41.9541	-8.51319	2.20161	-3.86679	0.000110277	0.00323951	Blackout	D_0__Eukaryota	D_1__SAR	D_2__Alveolata	D_3__Ciliophora	D_4__Intramacronucleata	D_5__Litostomatea	D_6__Haptoria	D_7__uncultured	Ambiguous_taxa	D_9__	D_10__	D_11__	D_12__	D_13__	D_14__
OTU_6262	147.442	-1.82553	0.494648	-3.69056	0.000223761	0.00584698	Blackout	D_0__Eukaryota	D_1__SAR	D_2__Rhizaria	D_3__Cercozoa	D_4__Thecofilosea	Ambiguous_taxa	Ambiguous_taxa	D_7__	D_8__	D_9__	D_10__	D_11__	D_12__	D_13__	D_14__
OTU_3752	17.4598	-5.01275	1.36992	-3.65916	0.000253044	0.00647147	Blackout	D_0__Eukaryota	D_1__SAR	D_2__Rhizaria	D_3__Cercozoa	D_4__Incertae Sedis	D_5__Gymnophrys	D_6__uncultured eukaryote	D_7__	D_8__	D_9__	D_10__	D_11__	D_12__	D_13__	D_14__
OTU_875	97.1485	-2.77855	0.770361	-3.60682	0.000309975	0.00730568	Blackout	D_0__Eukaryota	D_1__SAR	D_2__Stramenopiles	D_3__Peronosporomycetes	Ambiguous_taxa	Ambiguous_taxa	D_6__	D_7__	D_8__	D_9__	D_10__	D_11__	D_12__	D_13__	D_14__
OTU_2065	472.007	-1.41941	0.39527	-3.59098	0.000329432	0.00761494	Blackout	D_0__Eukaryota	D_1__SAR	D_2__Rhizaria	D_3__Cercozoa	D_4__Cercomonadidae	D_5__Eocercomonas	D_6__Eocercomonas tribula	D_7__	D_8__	D_9__	D_10__	D_11__	D_12__	D_13__	D_14__
OTU_1453	180.515	-3.38783	0.959353	-3.53137	0.000413409	0.00920217	Blackout	D_0__Eukaryota	D_1__SAR	D_2__Rhizaria	D_3__Cercozoa	D_4__Novel Clade Gran-5	Ambiguous_taxa	D_6__	D_7__	D_8__	D_9__	D_10__	D_11__	D_12__	D_13__	D_14__
OTU_1530	829.774	-1.51068	0.429841	-3.5145	0.000440578	0.00962864	Blackout	D_0__Eukaryota	D_1__SAR	D_2__Rhizaria	D_3__Cercozoa	D_4__Vampyrellidae	Ambiguous_taxa	Ambiguous_taxa	D_7__	D_8__	D_9__	D_10__	D_11__	D_12__	D_13__	D_14__
OTU_3085	76.3566	-1.88057	0.543271	-3.46157	0.000537032	0.011527	Blackout	D_0__Eukaryota	D_1__SAR	D_2__Stramenopiles	D_3__Bicosoecida	D_4__P34.6	D_5__Bicosoecida gen. 1 sp. EK-2010a	D_6__	D_7__	D_8__	D_9__	D_10__	D_11__	D_12__	D_13__	D_14__
OTU_4408	25.5578	-6.11963	1.86642	-3.27881	0.00104247	0.0216043	Blackout	D_0__Eukaryota	D_1__SAR	D_2__Rhizaria	D_3__Cercozoa	D_4__Incertae Sedis	D_5__Gymnophrys	D_6__uncultured eukaryote	D_7__	D_8__	D_9__	D_10__	D_11__	D_12__	D_13__	D_14__
OTU_4743	30.4549	-3.22349	0.983009	-3.2792	0.00104101	0.0216043	Blackout	D_0__Eukaryota	D_1__SAR	D_2__Rhizaria	D_3__Cercozoa	D_4__Incertae Sedis	D_5__Gymnophrys	D_6__uncultured eukaryote	D_7__	D_8__	D_9__	D_10__	D_11__	D_12__	D_13__	D_14__
OTU_3448	18.588	-7.33838	2.25957	-3.24769	0.00116344	0.0237026	Blackout	D_0__Eukaryota	D_1__SAR	D_2__Rhizaria	D_3__Cercozoa	D_4__Vampyrellidae	D_5__uncultured	D_6__uncultured eukaryote	D_7__	D_8__	D_9__	D_10__	D_11__	D_12__	D_13__	D_14__
OTU_1050	55.7814	-3.09632	0.966645	-3.20317	0.00135925	0.026784	Blackout	D_0__Eukaryota	D_1__Opisthokonta	D_2__Holozoa	D_3__Choanoflagellida	D_4__Craspedida	D_5__Codonosigidae	D_6__Monosiga	D_7__Monosiga ovata	D_8__	D_9__	D_10__	D_11__	D_12__	D_13__	D_14__
OTU_3742	100.468	-2.5626	0.80805	-3.17135	0.00151734	0.0294168	Blackout	D_0__Eukaryota	D_1__SAR	D_2__Rhizaria	D_3__Cercozoa	D_4__Glissomonadida	D_5__Heteromita	D_6__uncultured cercozoan	D_7__	D_8__	D_9__	D_10__	D_11__	D_12__	D_13__	D_14__
OTU_4057	17.0684	-4.0098	1.27456	-3.14603	0.00165505	0.0301622	Blackout	D_0__Eukaryota	D_1__SAR	D_2__Rhizaria	D_3__Cercozoa	D_4__Novel Clade Gran-4	D_5__uncultured cercozoan	D_6__	D_7__	D_8__	D_9__	D_10__	D_11__	D_12__	D_13__	D_14__
OTU_4149	132.642	-2.00489	0.639767	-3.13379	0.00172566	0.0309588	Blackout	D_0__Eukaryota	D_1__SAR	D_2__Rhizaria	D_3__Cercozoa	D_4__Glissomonadida	D_5__Bodomorpha	D_6__uncultured cercozoan	D_7__	D_8__	D_9__	D_10__	D_11__	D_12__	D_13__	D_14__
OTU_1449	2327.99	-1.60331	0.517687	-3.09707	0.00195442	0.0338143	Blackout	D_0__Eukaryota	D_1__SAR	D_2__Rhizaria	D_3__Cercozoa	D_4__Thecofilosea	Ambiguous_taxa	Ambiguous_taxa	D_7__	D_8__	D_9__	D_10__	D_11__	D_12__	D_13__	D_14__
OTU_2275	244.215	-5.3522	1.72881	-3.09589	0.00196226	0.0338143	Blackout	D_0__Eukaryota	D_1__SAR	D_2__Rhizaria	D_3__Cercozoa	D_4__Imbricatea	D_5__Silicofilosea	D_6__Thaumatomonadida	D_7__Thaumatomonadidae	Ambiguous_taxa	Ambiguous_taxa	D_10__	D_11__	D_12__	D_13__	D_14__
OTU_2719	102.822	-5.14954	1.66391	-3.09484	0.00196922	0.0338143	Blackout	D_0__Eukaryota	D_1__SAR	D_2__Rhizaria	D_3__Cercozoa	D_4__Thecofilosea	D_5__Incertae Sedis	D_6__Pseudodifflugia	Ambiguous_taxa	D_8__	D_9__	D_10__	D_11__	D_12__	D_13__	D_14__
OTU_2610	61.2239	-2.5115	0.830041	-3.02575	0.00248015	0.0408375	Blackout	D_0__Eukaryota	D_1__SAR	D_2__Rhizaria	D_3__Cercozoa	D_4__Novel Clade Gran-4	D_5__uncultured marine eukaryote	D_6__	D_7__	D_8__	D_9__	D_10__	D_11__	D_12__	D_13__	D_14__
OTU_1978	392.447	-2.32721	0.773959	-3.00689	0.00263939	0.0427024	Blackout	D_0__Eukaryota	D_1__SAR	D_2__Rhizaria	D_3__Cercozoa	D_4__Glissomonadida	D_5__Heteromita	D_6__uncultured cercozoan	D_7__	D_8__	D_9__	D_10__	D_11__	D_12__	D_13__	D_14__
OTU_2347	258.692	-1.5992	0.532357	-3.00401	0.00266446	0.0427024	Blackout	D_0__Eukaryota	D_1__SAR	D_2__Rhizaria	D_3__Cercozoa	D_4__Cercomonadidae	D_5__uncultured eukaryote	D_6__	D_7__	D_8__	D_9__	D_10__	D_11__	D_12__	D_13__	D_14__
OTU_4859	13.9689	-6.92698	2.31303	-2.99476	0.00274657	0.0434393	Blackout	D_0__Eukaryota	D_1__SAR	D_2__Rhizaria	D_3__Cercozoa	D_4__uncultured	D_5__uncultured cercozoan	D_6__	D_7__	D_8__	D_9__	D_10__	D_11__	D_12__	D_13__	D_14__
OTU_2149	513.695	-1.40592	0.470134	-2.99048	0.00278544	0.0434818	Blackout	D_0__Eukaryota	D_1__SAR	D_2__Stramenopiles	D_3__MAST-12	D_4__MAST-12C	D_5__uncultured Eimeriidae	D_6__	D_7__	D_8__	D_9__	D_10__	D_11__	D_12__	D_13__	D_14__
OTU_2052	117.217	25.0935	2.91707	8.6023	7.81e-18	9.39e-15	Control	D_0__Eukaryota	D_1__SAR	D_2__Alveolata	D_3__Ciliophora	D_4__Intramacronucleata	D_5__Spirotrichea	D_6__Hypotrichia	Ambiguous_taxa	Ambiguous_taxa	D_9__	D_10__	D_11__	D_12__	D_13__	D_14__
OTU_4802	52.1176	23.9874	3.38436	7.08774	1.36e-12	8.19e-10	Control	D_0__Eukaryota	D_1__SAR	D_2__Alveolata	D_3__Ciliophora	D_4__Intramacronucleata	D_5__Litostomatea	D_6__Haptoria	D_7__Arcuospathidium	D_8__Arcuospathidium namibiense tristicha	D_9__	D_10__	D_11__	D_12__	D_13__	D_14__
OTU_5704	29.0367	23.1922	3.38514	6.85117	7.32e-12	2.2e-09	Control	D_0__Eukaryota	D_1__SAR	D_2__Alveolata	D_3__Apicomplexa	D_4__Conoidasida	D_5__Gregarinasina	D_6__Eugregarinorida	D_7__Elev-18S-1089	D_8__uncultured Eimeriidae	D_9__	D_10__	D_11__	D_12__	D_13__	D_14__
OTU_4463	14.1382	22.2141	3.38699	6.55867	5.43e-11	9.32e-09	Control	D_0__Eukaryota	D_1__SAR	D_2__Alveolata	D_3__Ciliophora	D_4__Intramacronucleata	D_5__Conthreep	D_6__Oligohymenophorea	D_7__Peritrichia	Ambiguous_taxa	Ambiguous_taxa	D_10__	D_11__	D_12__	D_13__	D_14__
OTU_5525	9.38589	21.6595	3.38881	6.39148	1.64e-10	2.47e-08	Control	D_0__Eukaryota	D_1__SAR	D_2__Rhizaria	D_3__Cercozoa	D_4__Novel Clade Gran-6	D_5__uncultured cercozoan	D_6__	D_7__	D_8__	D_9__	D_10__	D_11__	D_12__	D_13__	D_14__
OTU_419	73.8327	7.16495	1.13452	6.3154	2.69e-10	3.05e-08	Control	D_0__Eukaryota	D_1__SAR	D_2__Stramenopiles	D_3__Peronosporomycetes	D_4__Phytophthora	D_5__Phytophthora infestans T30-4	D_6__	D_7__	D_8__	D_9__	D_10__	D_11__	D_12__	D_13__	D_14__
OTU_2185	28.3377	8.72233	1.37804	6.32954	2.46e-10	3.05e-08	Control	D_0__Eukaryota	D_1__SAR	D_2__Rhizaria	D_3__Cercozoa	D_4__Cercomonadidae	D_5__Cercomonas	Ambiguous_taxa	D_7__	D_8__	D_9__	D_10__	D_11__	D_12__	D_13__	D_14__
OTU_3406	26.1506	8.61844	1.42466	6.04946	1.45e-09	1.46e-07	Control	D_0__Eukaryota	D_1__SAR	D_2__Rhizaria	D_3__Cercozoa	D_4__Thecofilosea	D_5__Cryomonadida	D_6__Rhizaspididae	D_7__Rhogostoma	D_8__uncultured eukaryote	D_9__	D_10__	D_11__	D_12__	D_13__	D_14__
OTU_5109	20.421	8.25554	1.50571	5.48282	4.19e-08	3.35e-06	Control	D_0__Eukaryota	D_1__SAR	D_2__Alveolata	D_3__Ciliophora	D_4__Intramacronucleata	D_5__Conthreep	D_6__Colpodea	D_7__Colpodida	Ambiguous_taxa	Ambiguous_taxa	D_10__	D_11__	D_12__	D_13__	D_14__
OTU_1120	926.183	1.38791	0.274649	5.05339	4.34e-07	2.97e-05	Control	D_0__Eukaryota	D_1__SAR	D_2__Rhizaria	D_3__Cercozoa	D_4__Imbricatea	D_5__Spongomonadida	D_6__Spongomonas	D_7__uncultured cercozoan	D_8__	D_9__	D_10__	D_11__	D_12__	D_13__	D_14__
OTU_420	39.7225	6.53088	1.29358	5.0487	4.45e-07	2.97e-05	Control	D_0__Eukaryota	D_1__SAR	D_2__Stramenopiles	D_3__Peronosporomycetes	D_4__Phytophthora	D_5__Phytophthora infestans T30-4	D_6__	D_7__	D_8__	D_9__	D_10__	D_11__	D_12__	D_13__	D_14__
OTU_2589	10.2184	7.26447	1.54705	4.6957	2.66e-06	0.000152077	Control	D_0__Eukaryota	D_1__SAR	D_2__Rhizaria	D_3__Cercozoa	D_4__Glissomonadida	D_5__Amb-18S-1124	Ambiguous_taxa	D_7__	D_8__	D_9__	D_10__	D_11__	D_12__	D_13__	D_14__
OTU_412	522.077	6.61056	1.4165	4.66684	3.06e-06	0.000167114	Control	D_0__Eukaryota	D_1__SAR	D_2__Stramenopiles	D_3__Peronosporomycetes	D_4__Phytophthora	D_5__Phytophthora infestans T30-4	D_6__	D_7__	D_8__	D_9__	D_10__	D_11__	D_12__	D_13__	D_14__
OTU_1187	73.6523	10.1075	2.21654	4.56002	5.11e-06	0.000247581	Control	D_0__Eukaryota	D_1__SAR	D_2__Stramenopiles	D_3__Peronosporomycetes	Ambiguous_taxa	Ambiguous_taxa	D_6__	D_7__	D_8__	D_9__	D_10__	D_11__	D_12__	D_13__	D_14__
OTU_1894	8.34258	6.96359	1.53483	4.53703	5.71e-06	0.000263752	Control	D_0__Eukaryota	D_1__Archaeplastida	D_2__Chloroplastida	D_3__Chlorophyta	D_4__Trebouxiophyceae	Ambiguous_taxa	Ambiguous_taxa	Ambiguous_taxa	D_8__	D_9__	D_10__	D_11__	D_12__	D_13__	D_14__
OTU_5676	8.10443	6.91564	1.54278	4.48259	7.37e-06	0.00032829	Control	D_0__Eukaryota	D_1__SAR	D_2__Rhizaria	D_3__Cercozoa	D_4__Imbricatea	D_5__Silicofilosea	D_6__Euglyphida	D_7__Paulinellidae	D_8__Paulinella	D_9__uncultured eukaryote	D_10__	D_11__	D_12__	D_13__	D_14__
OTU_8939	47.4468	3.10137	0.698096	4.44261	8.89e-06	0.000381517	Control	D_0__Eukaryota	D_1__SAR	D_2__Rhizaria	D_3__Cercozoa	D_4__Thecofilosea	D_5__E-A1	D_6__uncultured eukaryote	D_7__	D_8__	D_9__	D_10__	D_11__	D_12__	D_13__	D_14__
OTU_1121	355.596	1.99991	0.452199	4.42262	9.75e-06	0.000404158	Control	D_0__Eukaryota	D_1__SAR	D_2__Alveolata	D_3__Ciliophora	D_4__Intramacronucleata	D_5__Conthreep	D_6__Colpodea	D_7__Colpodida	D_8__Pseudoplatyophyra	Ambiguous_taxa	D_10__	D_11__	D_12__	D_13__	D_14__
OTU_1746	37.7152	9.14064	2.0768	4.40131	1.08e-05	0.000428404	Control	D_0__Eukaryota	D_1__Archaeplastida	D_2__Chloroplastida	D_3__uncultured	D_4__uncultured Closteriaceae	D_5__	D_6__	D_7__	D_8__	D_9__	D_10__	D_11__	D_12__	D_13__	D_14__
OTU_230	1185.6	1.0383	0.236215	4.39556	1.1e-05	0.000428404	Control	D_0__Eukaryota	D_1__SAR	D_2__Rhizaria	D_3__Cercozoa	D_4__Thecofilosea	D_5__E-A1	D_6__uncultured eukaryote	D_7__	D_8__	D_9__	D_10__	D_11__	D_12__	D_13__	D_14__
OTU_4836	46.6725	9.44699	2.19777	4.29845	1.72e-05	0.000626478	Control	D_0__Eukaryota	D_1__SAR	D_2__Alveolata	D_3__Ciliophora	D_4__Intramacronucleata	D_5__Litostomatea	D_6__Haptoria	Ambiguous_taxa	Ambiguous_taxa	D_9__	D_10__	D_11__	D_12__	D_13__	D_14__
OTU_4430	19.685	6.04304	1.41521	4.27006	1.95e-05	0.000652489	Control	D_0__Eukaryota	D_1__SAR	D_2__Stramenopiles	D_3__Bicosoecida	D_4__uncultured bicosoecid	D_5__	D_6__	D_7__	D_8__	D_9__	D_10__	D_11__	D_12__	D_13__	D_14__
OTU_2652	7.0724	6.72625	1.61705	4.15957	3.19e-05	0.00103582	Control	D_0__Eukaryota	D_1__SAR	D_2__Alveolata	D_3__Protalveolata	D_4__Chromerida	D_5__Chromera	D_6__uncultured freshwater eukaryote	D_7__	D_8__	D_9__	D_10__	D_11__	D_12__	D_13__	D_14__
OTU_889	383.615	2.13865	0.536438	3.98676	6.7e-05	0.00211877	Control	D_0__Eukaryota	D_1__SAR	D_2__Rhizaria	D_3__Cercozoa	D_4__Cercomonadidae	D_5__Cercomonas	Ambiguous_taxa	D_7__	D_8__	D_9__	D_10__	D_11__	D_12__	D_13__	D_14__
OTU_4237	56.0754	9.71377	2.49075	3.89994	9.62e-05	0.00296541	Control	D_0__Eukaryota	D_1__Opisthokonta	D_2__Nucletmycea	D_3__Discicristoidea	D_4__Incertae Sedis	Ambiguous_taxa	D_6__	D_7__	D_8__	D_9__	D_10__	D_11__	D_12__	D_13__	D_14__
OTU_2825	186.554	1.72795	0.449065	3.84788	0.000119144	0.0034098	Control	D_0__Eukaryota	D_1__SAR	D_2__Rhizaria	D_3__Cercozoa	D_4__Incertae Sedis	D_5__Gymnophrys	D_6__Cercomonas fastiga	D_7__	D_8__	D_9__	D_10__	D_11__	D_12__	D_13__	D_14__
OTU_5113	7.84596	6.88906	1.82884	3.76689	0.000165294	0.00462054	Control	D_0__Eukaryota	D_1__SAR	D_2__Stramenopiles	D_3__MAST-12	D_4__MAST-12C	Ambiguous_taxa	D_6__	D_7__	D_8__	D_9__	D_10__	D_11__	D_12__	D_13__	D_14__
OTU_1610	18.0885	8.07857	2.18762	3.69286	0.00022175	0.00584698	Control	D_0__Eukaryota	D_1__SAR	D_2__Rhizaria	D_3__Cercozoa	D_4__Imbricatea	D_5__Silicofilosea	D_6__Thaumatomonadida	D_7__Peregriniidae	D_8__Gyromitus	D_9__Peregrinia clavideferens	D_10__	D_11__	D_12__	D_13__	D_14__
OTU_3646	80.6668	5.64956	1.52937	3.69405	0.000220711	0.00584698	Control	D_0__Eukaryota	D_1__SAR	D_2__Rhizaria	D_3__Cercozoa	D_4__Thecofilosea	D_5__uncultured	D_6__uncultured eukaryote	D_7__	D_8__	D_9__	D_10__	D_11__	D_12__	D_13__	D_14__
OTU_7006	12.7247	4.56875	1.25049	3.65358	0.000258611	0.00647605	Control	D_0__Eukaryota	D_1__SAR	D_2__Alveolata	D_3__Apicomplexa	D_4__Conoidasida	D_5__Gregarinasina	D_6__Eugregarinorida	D_7__LEMD098	D_8__uncultured Eugregarinida	D_9__	D_10__	D_11__	D_12__	D_13__	D_14__
OTU_3959	14.2805	7.74237	2.1398	3.61827	0.000296583	0.00721064	Control	D_0__Eukaryota	D_1__Opisthokonta	D_2__Holozoa	D_3__Choanoflagellida	D_4__Craspedida	D_5__Salpingoecidae	D_6__Salpingoeca	D_7__uncultured eukaryote	D_8__	D_9__	D_10__	D_11__	D_12__	D_13__	D_14__
OTU_4889	16.4115	7.94414	2.19734	3.61535	0.000299943	0.00721064	Control	D_0__Eukaryota	D_1__SAR	D_2__Stramenopiles	D_3__Peronosporomycetes	Ambiguous_taxa	Ambiguous_taxa	D_6__	D_7__	D_8__	D_9__	D_10__	D_11__	D_12__	D_13__	D_14__
OTU_4556	14.5768	7.77307	2.17229	3.57828	0.000345865	0.00784395	Control	D_0__Eukaryota	D_1__SAR	D_2__Rhizaria	D_3__Cercozoa	D_4__Cercomonadidae	D_5__Cercomonas	Ambiguous_taxa	D_7__	D_8__	D_9__	D_10__	D_11__	D_12__	D_13__	D_14__
OTU_1965	42.6512	9.31718	2.8797	3.23547	0.00121443	0.0243292	Control	D_0__Eukaryota	D_1__SAR	D_2__Alveolata	D_3__Ciliophora	D_4__Intramacronucleata	D_5__Spirotrichea	D_6__Hypotrichia	D_7__Sterkiella	D_8__uncultured stichotrich	D_9__	D_10__	D_11__	D_12__	D_13__	D_14__
OTU_2179	40.4529	9.2408	2.92295	3.16146	0.00156978	0.0294825	Control	D_0__Eukaryota	D_1__SAR	D_2__Alveolata	D_3__Apicomplexa	D_4__Conoidasida	D_5__Gregarinasina	D_6__Eugregarinorida	D_7__Stenophora	D_8__Stenophora robusta	D_9__	D_10__	D_11__	D_12__	D_13__	D_14__
OTU_2212	15.3526	4.66053	1.47266	3.16469	0.00155246	0.0294825	Control	D_0__Eukaryota	D_1__SAR	D_2__Rhizaria	D_3__Cercozoa	D_4__Imbricatea	D_5__Silicofilosea	D_6__Euglyphida	D_7__13-1.8	D_8__uncultured cercozoan	D_9__	D_10__	D_11__	D_12__	D_13__	D_14__
OTU_1517	186.951	2.00087	0.636039	3.14583	0.00165616	0.0301622	Control	D_0__Eukaryota	D_1__SAR	D_2__Rhizaria	D_3__Cercozoa	D_4__Cercomonadidae	D_5__Cercomonas	D_6__uncultured cercomonad	D_7__	D_8__	D_9__	D_10__	D_11__	D_12__	D_13__	D_14__
OTU_5200	36.9767	1.32422	0.432883	3.05908	0.00222015	0.0375863	Control	D_0__Eukaryota	D_1__SAR	D_2__Rhizaria	D_3__Cercozoa	D_4__Glissomonadida	D_5__Heteromita	D_6__uncultured cercozoan	D_7__	D_8__	D_9__	D_10__	D_11__	D_12__	D_13__	D_14__
OTU_4825	34.0466	8.99432	2.95237	3.04648	0.00231542	0.0386546	Control	D_0__Eukaryota	D_1__SAR	D_2__Rhizaria	D_3__Cercozoa	D_4__Thecofilosea	D_5__Incertae Sedis	D_6__Lecythium	Ambiguous_taxa	D_8__	D_9__	D_10__	D_11__	D_12__	D_13__	D_14__
OTU_2538	8.92058	7.06843	2.37326	2.97836	0.00289798	0.0446586	Control	D_0__Eukaryota	D_1__SAR	D_2__Alveolata	D_3__Ciliophora	D_4__Intramacronucleata	D_5__Conthreep	D_6__Colpodea	D_7__Colpodida	D_8__Colpoda	D_9__uncultured eukaryote	D_10__	D_11__	D_12__	D_13__	D_14__
OTU_5302	9.56056	7.161	2.41736	2.96233	0.00305325	0.0464557	Control	D_0__Eukaryota	D_1__SAR	D_2__Rhizaria	D_3__Cercozoa	D_4__Thecofilosea	Ambiguous_taxa	Ambiguous_taxa	Ambiguous_taxa	Ambiguous_taxa	D_9__	D_10__	D_11__	D_12__	D_13__	D_14__
OTU_1630	120.421	1.99292	0.674185	2.95604	0.00311613	0.0468199	Control	D_0__Eukaryota	D_1__SAR	D_2__Stramenopiles	D_3__Ochrophyta	D_4__Chrysophyceae	D_5__Chromulinales	D_6__JBNA46	Ambiguous_taxa	D_8__	D_9__	D_10__	D_11__	D_12__	D_13__	D_14__
OTU_3150	144.348	1.84765	0.631491	2.92585	0.00343513	0.0505872	None	D_0__Eukaryota	D_1__SAR	D_2__Rhizaria	D_3__Cercozoa	D_4__Cercomonadidae	D_5__Cercomonas	D_6__uncultured Eimeriidae	D_7__	D_8__	D_9__	D_10__	D_11__	D_12__	D_13__	D_14__
OTU_5375	9.08532	7.08713	2.42344	2.92442	0.00345104	0.0505872	None	D_0__Eukaryota	D_1__SAR	D_2__Alveolata	D_3__Ciliophora	D_4__Intramacronucleata	D_5__Litostomatea	D_6__Haptoria	Ambiguous_taxa	Ambiguous_taxa	D_9__	D_10__	D_11__	D_12__	D_13__	D_14__
OTU_2152	142.994	-1.87758	0.648583	-2.89489	0.00379289	0.0549283	None	D_0__Eukaryota	D_1__SAR	D_2__Rhizaria	D_3__Cercozoa	D_4__Cercomonadidae	D_5__Eocercomonas sp. HFCC 908	D_6__	D_7__	D_8__	D_9__	D_10__	D_11__	D_12__	D_13__	D_14__
OTU_2480	541.491	-0.799501	0.277055	-2.88571	0.00390534	0.0558836	None	D_0__Eukaryota	D_1__SAR	D_2__Rhizaria	D_3__Cercozoa	D_4__Cercomonadidae	Ambiguous_taxa	Ambiguous_taxa	D_7__	D_8__	D_9__	D_10__	D_11__	D_12__	D_13__	D_14__
OTU_2274	72.314	2.10256	0.735531	2.85856	0.00425568	0.0601803	None	D_0__Eukaryota	D_1__SAR	D_2__Rhizaria	D_3__Cercozoa	D_4__Glissomonadida	D_5__uncultured eukaryote	D_6__	D_7__	D_8__	D_9__	D_10__	D_11__	D_12__	D_13__	D_14__
OTU_787	109.186	-1.95243	0.684935	-2.85054	0.00436452	0.0602807	None	D_0__Eukaryota	D_1__SAR	D_2__Stramenopiles	D_3__Ochrophyta	D_4__Chrysophyceae	D_5__LG21-05	Ambiguous_taxa	D_7__	D_8__	D_9__	D_10__	D_11__	D_12__	D_13__	D_14__
OTU_1513	319.524	1.20384	0.42216	2.85163	0.00434957	0.0602807	None	D_0__Eukaryota	D_1__SAR	D_2__Rhizaria	D_3__Cercozoa	D_4__Cercomonadidae	D_5__Cercomonas	Ambiguous_taxa	D_7__	D_8__	D_9__	D_10__	D_11__	D_12__	D_13__	D_14__
OTU_2375	163.284	-2.10148	0.738137	-2.84701	0.00441323	0.0602807	None	D_0__Eukaryota	D_1__SAR	D_2__Rhizaria	D_3__Cercozoa	D_4__Cercomonadidae	D_5__Eocercomonas sp. HFCC 908	D_6__	D_7__	D_8__	D_9__	D_10__	D_11__	D_12__	D_13__	D_14__
OTU_2447	403.215	1.62548	0.576318	2.82046	0.00479544	0.0647654	None	D_0__Eukaryota	D_1__SAR	D_2__Rhizaria	D_3__Cercozoa	D_4__Incertae Sedis	D_5__Gymnophrys	D_6__Cercomonas fastiga	D_7__	D_8__	D_9__	D_10__	D_11__	D_12__	D_13__	D_14__
OTU_4974	6.66912	6.64863	2.3765	2.79766	0.0051474	0.0684383	None	D_0__Eukaryota	D_1__SAR	D_2__Stramenopiles	D_3__Ochrophyta	D_4__Dictyochophyceae	D_5__Pedinellales	D_6__Ciliophrys	D_7__Ciliophrys infusionum	D_8__	D_9__	D_10__	D_11__	D_12__	D_13__	D_14__
OTU_5041	21.8711	8.35248	2.98778	2.79554	0.00518127	0.0684383	None	D_0__Eukaryota	D_1__Opisthokonta	D_2__uncultured	Ambiguous_taxa	D_4__	D_5__	D_6__	D_7__	D_8__	D_9__	D_10__	D_11__	D_12__	D_13__	D_14__
OTU_4625	7.01627	6.70886	2.41339	2.77985	0.00543839	0.0707061	None	D_0__Eukaryota	D_1__SAR	D_2__Rhizaria	D_3__Cercozoa	D_4__Glissomonadida	D_5__Heteromita	D_6__uncultured cercozoan	D_7__	D_8__	D_9__	D_10__	D_11__	D_12__	D_13__	D_14__
OTU_4748	20.7688	8.27906	2.9803	2.77793	0.0054706	0.0707061	None	D_0__Eukaryota	D_1__SAR	D_2__Alveolata	D_3__Protalveolata	D_4__Perkinsidae	D_5__A31	D_6__uncultured Perkinsea	D_7__	D_8__	D_9__	D_10__	D_11__	D_12__	D_13__	D_14__
OTU_5866	8.83457	7.04444	2.58589	2.72419	0.00644603	0.0824269	None	D_0__Eukaryota	D_1__SAR	D_2__Alveolata	D_3__Apicomplexa	D_4__Conoidasida	D_5__Gregarinasina	D_6__Eugregarinorida	D_7__Monocystis	D_8__uncultured Eimeriidae	D_9__	D_10__	D_11__	D_12__	D_13__	D_14__
OTU_930	15.0886	7.08646	2.61785	2.70697	0.00678998	0.0841397	None	D_0__Eukaryota	D_1__SAR	D_2__Alveolata	D_3__Ciliophora	D_4__Intramacronucleata	D_5__Spirotrichea	D_6__Hypotrichia	D_7__Halteria	Ambiguous_taxa	D_9__	D_10__	D_11__	D_12__	D_13__	D_14__
OTU_3055	18.3288	8.10224	2.99079	2.70907	0.00674727	0.0841397	None	D_0__Eukaryota	D_1__SAR	D_2__Alveolata	D_3__Ciliophora	D_4__Intramacronucleata	D_5__Conthreep	D_6__Colpodea	D_7__Colpodida	D_8__Maryna	Ambiguous_taxa	D_10__	D_11__	D_12__	D_13__	D_14__
OTU_5019	17.6385	8.04363	2.96551	2.71239	0.00667999	0.0841397	None	D_0__Eukaryota	D_1__SAR	D_2__Alveolata	D_3__Ciliophora	D_4__Intramacronucleata	D_5__Conthreep	D_6__Colpodea	D_7__Colpodida	D_8__Colpoda	D_9__Colpoda elliotti	D_10__	D_11__	D_12__	D_13__	D_14__
OTU_4226	6.55974	6.61953	2.46613	2.68418	0.00727085	0.0891792	None	D_0__Eukaryota	D_1__SAR	D_2__Rhizaria	D_3__Cercozoa	D_4__Incertae Sedis	D_5__Gymnophrys	D_6__Cercozoa sp. DDB-2008c	D_7__	D_8__	D_9__	D_10__	D_11__	D_12__	D_13__	D_14__
OTU_3757	12.1271	-3.93056	1.48406	-2.64852	0.00808454	0.0972826	None	D_0__Eukaryota	D_1__SAR	D_2__Rhizaria	D_3__Cercozoa	D_4__Incertae Sedis	D_5__Gymnophrys	D_6__uncultured eukaryote	D_7__	D_8__	D_9__	D_10__	D_11__	D_12__	D_13__	D_14__
OTU_5683	5.98013	6.48041	2.44715	2.64815	0.00809339	0.0972826	None	D_0__Eukaryota	D_1__SAR	D_2__Rhizaria	D_3__Cercozoa	D_4__Vampyrellidae	D_5__uncultured	D_6__uncultured Eimeriidae	D_7__	D_8__	D_9__	D_10__	D_11__	D_12__	D_13__	D_14__
OTU_2810	118.184	-1.80334	0.683331	-2.63905	0.0083139	0.0979736	None	D_0__Eukaryota	D_1__SAR	D_2__Rhizaria	D_3__Cercozoa	D_4__Glissomonadida	D_5__Bodomorpha	D_6__uncultured cercozoan	D_7__	D_8__	D_9__	D_10__	D_11__	D_12__	D_13__	D_14__
OTU_4812	70.4631	1.31983	0.499595	2.6418	0.00824674	0.0979736	None	D_0__Eukaryota	D_1__SAR	D_2__Stramenopiles	D_3__Bicosoecida	D_4__uncultured bicosoecid	D_5__	D_6__	D_7__	D_8__	D_9__	D_10__	D_11__	D_12__	D_13__	D_14__
OTU_1924	375.971	-1.28299	0.491641	-2.6096	0.00906483	0.0994819	None	D_0__Eukaryota	D_1__SAR	D_2__Rhizaria	D_3__Cercozoa	D_4__Imbricatea	D_5__Silicofilosea	D_6__Thaumatomonadida	D_7__Thaumatomonadidae	Ambiguous_taxa	Ambiguous_taxa	D_10__	D_11__	D_12__	D_13__	D_14__
OTU_1731	45.9827	4.54698	1.73036	2.62777	0.00859464	0.0994819	None	D_0__Eukaryota	D_1__Opisthokonta	D_2__Holozoa	D_3__Choanoflagellida	D_4__Craspedida	D_5__Codonosigidae	D_6__Sphaeroeca	Ambiguous_taxa	D_8__	D_9__	D_10__	D_11__	D_12__	D_13__	D_14__
OTU_2293	45.0308	-3.04246	1.16247	-2.61723	0.00886467	0.0994819	None	D_0__Eukaryota	D_1__SAR	D_2__Stramenopiles	D_3__Ochrophyta	D_4__Chrysophyceae	D_5__Incertae Sedis	D_6__Chlamydomyxa	Ambiguous_taxa	D_8__	D_9__	D_10__	D_11__	D_12__	D_13__	D_14__
OTU_3084	157.953	-2.01406	0.767936	-2.6227	0.00872372	0.0994819	None	D_0__Eukaryota	D_1__SAR	D_2__Rhizaria	D_3__Cercozoa	D_4__Cercomonadidae	D_5__Eocercomonas sp. HFCC 908	D_6__	D_7__	D_8__	D_9__	D_10__	D_11__	D_12__	D_13__	D_14__
OTU_4433	6.19084	6.52517	2.4842	2.62667	0.00862245	0.0994819	None	D_0__Eukaryota	D_1__SAR	D_2__Alveolata	D_3__Dinoflagellata	D_4__Dinophyceae	D_5__Gymnodiniphycidae	D_6__Kareniaceae	D_7__Karlodinium	D_8__Dinophyta sp. HG151	D_9__	D_10__	D_11__	D_12__	D_13__	D_14__
OTU_4807	34.6038	-2.54365	0.975279	-2.60812	0.009104	0.0994819	None	D_0__Eukaryota	D_1__SAR	D_2__Rhizaria	D_3__Cercozoa	D_4__Cercomonadidae	D_5__Cercomonas	D_6__uncultured cercomonad	D_7__	D_8__	D_9__	D_10__	D_11__	D_12__	D_13__	D_14__
OTU_5606	6.76618	6.66156	2.5525	2.60982	0.00905909	0.0994819	None	D_0__Eukaryota	D_1__SAR	D_2__Stramenopiles	D_3__Ochrophyta	D_4__Chrysophyceae	D_5__Chromulinales	D_6__Oxyrrhis marina	D_7__	D_8__	D_9__	D_10__	D_11__	D_12__	D_13__	D_14__
OTU_8657	23.3705	-1.83366	0.702768	-2.60919	0.00907561	0.0994819	None	D_0__Eukaryota	D_1__SAR	D_2__Rhizaria	D_3__Cercozoa	D_4__Incertae Sedis	D_5__Gymnophrys	D_6__uncultured eukaryote	D_7__	D_8__	D_9__	D_10__	D_11__	D_12__	D_13__	D_14__
OTU_8023	8.668	7.0237	2.71908	2.58312	0.00979126	0.106028	None	D_0__Eukaryota	D_1__SAR	D_2__Alveolata	D_3__Ciliophora	D_4__Intramacronucleata	D_5__Conthreep	D_6__Colpodea	D_7__Colpodida	Ambiguous_taxa	Ambiguous_taxa	D_10__	D_11__	D_12__	D_13__	D_14__
OTU_4798	110.66	-2.22103	0.877282	-2.53172	0.0113505	0.121816	None	D_0__Eukaryota	D_1__SAR	D_2__Rhizaria	D_3__Cercozoa	D_4__Metromonadea	D_5__Metopion	Ambiguous_taxa	D_7__	D_8__	D_9__	D_10__	D_11__	D_12__	D_13__	D_14__
OTU_3166	119.63	1.91123	0.760124	2.51437	0.0119246	0.126175	None	D_0__Eukaryota	D_1__SAR	D_2__Alveolata	D_3__Ciliophora	D_4__Intramacronucleata	D_5__Spirotrichea	D_6__Hypotrichia	Ambiguous_taxa	D_8__	D_9__	D_10__	D_11__	D_12__	D_13__	D_14__
OTU_7479	5.83132	6.4536	2.57111	2.51004	0.0120717	0.126175	None	D_0__Eukaryota	D_1__SAR	D_2__Alveolata	D_3__Ciliophora	D_4__Intramacronucleata	D_5__Litostomatea	D_6__Haptoria	Ambiguous_taxa	Ambiguous_taxa	D_9__	D_10__	D_11__	D_12__	D_13__	D_14__
OTU_8096	4.97075	6.21759	2.47543	2.51172	0.0120144	0.126175	None	D_0__Eukaryota	D_1__Amoebozoa	D_2__Discosea	D_3__Flabellinia	D_4__Dactylopodida	D_5__Angulamoeba microcystivorans	D_6__	D_7__	D_8__	D_9__	D_10__	D_11__	D_12__	D_13__	D_14__
OTU_3840	134.517	1.87191	0.753994	2.48266	0.0130407	0.135128	None	D_0__Eukaryota	D_1__SAR	D_2__Stramenopiles	D_3__Bicosoecida	D_4__P34.6	D_5__uncultured eukaryotic picoplankton	D_6__	D_7__	D_8__	D_9__	D_10__	D_11__	D_12__	D_13__	D_14__
OTU_1979	141.005	-0.811625	0.329187	-2.46554	0.0136805	0.139356	None	D_0__Eukaryota	D_1__SAR	D_2__Rhizaria	D_3__Cercozoa	D_4__Glissomonadida	D_5__Heteromita	D_6__uncultured cercozoan	D_7__	D_8__	D_9__	D_10__	D_11__	D_12__	D_13__	D_14__
OTU_3372	149.986	-1.59476	0.646503	-2.46675	0.0136347	0.139356	None	D_0__Eukaryota	D_1__Opisthokonta	D_2__Holozoa	D_3__Choanoflagellida	D_4__Craspedida	D_5__Codonosigidae	D_6__Monosiga	D_7__Monosiga ovata	D_8__	D_9__	D_10__	D_11__	D_12__	D_13__	D_14__
OTU_3924	28.9755	-2.27193	0.928002	-2.44819	0.0143574	0.145022	None	D_0__Eukaryota	D_1__SAR	D_2__Stramenopiles	D_3__Ochrophyta	D_4__Chrysophyceae	D_5__Ochromonadales	D_6__Paraphysomonas	Ambiguous_taxa	D_8__	D_9__	D_10__	D_11__	D_12__	D_13__	D_14__
OTU_919	4.43169	6.0568	2.48082	2.44145	0.0146285	0.145318	None	D_0__Eukaryota	D_1__Archaeplastida	D_2__Chloroplastida	D_3__Chlorophyta	D_4__Chlorophyceae	D_5__Chlamydomonadales	D_6__Chloromonas	D_7__Chloromonas augustae	D_8__	D_9__	D_10__	D_11__	D_12__	D_13__	D_14__
OTU_5487	11.2241	4.38582	1.79448	2.44405	0.0145233	0.145318	None	D_0__Eukaryota	D_1__Amoebozoa	D_2__Tubulinea	D_3__Arcellinida	D_4__Echinamoebida	D_5__Echinamoeba	D_6__Echinamoeba thermarum	D_7__	D_8__	D_9__	D_10__	D_11__	D_12__	D_13__	D_14__
OTU_3539	116.003	-1.07973	0.449654	-2.40124	0.0163396	0.160986	None	D_0__Eukaryota	D_1__SAR	D_2__Rhizaria	D_3__Cercozoa	D_4__Incertae Sedis	D_5__Gymnophrys	Ambiguous_taxa	D_7__	D_8__	D_9__	D_10__	D_11__	D_12__	D_13__	D_14__
OTU_213	10.9303	7.35429	3.0791	2.38845	0.0169195	0.163422	None	D_0__Eukaryota	D_1__SAR	D_2__Rhizaria	D_3__Cercozoa	D_4__Glissomonadida	D_5__Amb-18S-1124	Ambiguous_taxa	D_7__	D_8__	D_9__	D_10__	D_11__	D_12__	D_13__	D_14__
OTU_1928	277.084	-1.0614	0.444694	-2.38682	0.0169948	0.163422	None	D_0__Eukaryota	D_1__SAR	D_2__Rhizaria	D_3__Cercozoa	D_4__Incertae Sedis	D_5__Gymnophrys	Ambiguous_taxa	D_7__	D_8__	D_9__	D_10__	D_11__	D_12__	D_13__	D_14__
OTU_4828	41.5735	-2.37863	0.995891	-2.38844	0.0169201	0.163422	None	D_0__Eukaryota	D_1__SAR	D_2__Rhizaria	D_3__Cercozoa	D_4__Incertae Sedis	D_5__Gymnophrys	D_6__Cercomonas fastiga	D_7__	D_8__	D_9__	D_10__	D_11__	D_12__	D_13__	D_14__
OTU_84	87.559	-1.00533	0.423124	-2.37596	0.0175033	0.166976	None	D_0__Eukaryota	D_1__SAR	D_2__Stramenopiles	D_3__MAST-12	D_4__MAST-12C	D_5__uncultured MAST-12 related heterokont	D_6__	D_7__	D_8__	D_9__	D_10__	D_11__	D_12__	D_13__	D_14__
OTU_2579	19.8177	-7.43107	3.14943	-2.3595	0.0182996	0.167037	None	D_0__Eukaryota	D_1__Opisthokonta	D_2__Holozoa	D_3__Choanoflagellida	D_4__Craspedida	D_5__Codonosigidae	D_6__Monosiga	D_7__Monosiga ovata	D_8__	D_9__	D_10__	D_11__	D_12__	D_13__	D_14__
OTU_3476	158.639	1.62881	0.688745	2.3649	0.0180349	0.167037	None	D_0__Eukaryota	D_1__SAR	D_2__Rhizaria	D_3__Cercozoa	D_4__Imbricatea	D_5__Silicofilosea	D_6__Thaumatomonadida	D_7__Thaumatomonadidae	D_8__Thaumatomastix	D_9__uncultured cercozoan	D_10__	D_11__	D_12__	D_13__	D_14__
OTU_4229	65.8337	1.17808	0.500378	2.35437	0.0185541	0.167037	None	D_0__Eukaryota	D_1__SAR	D_2__Rhizaria	D_3__Cercozoa	D_4__Cercomonadidae	D_5__Cercomonas	Ambiguous_taxa	D_7__	D_8__	D_9__	D_10__	D_11__	D_12__	D_13__	D_14__
OTU_4628	4.94908	6.22031	2.63345	2.36204	0.0181746	0.167037	None	D_0__Eukaryota	D_1__SAR	D_2__Alveolata	D_3__Protalveolata	D_4__Perkinsidae	D_5__A31	D_6__uncultured microeukaryote	D_7__	D_8__	D_9__	D_10__	D_11__	D_12__	D_13__	D_14__
OTU_5303	10.4182	7.28621	3.09653	2.35302	0.0186215	0.167037	None	D_0__Eukaryota	D_1__SAR	D_2__Rhizaria	D_3__Cercozoa	D_4__Glissomonadida	D_5__Amb-18S-1124	Ambiguous_taxa	D_7__	D_8__	D_9__	D_10__	D_11__	D_12__	D_13__	D_14__
OTU_5316	4.49277	6.08036	2.57369	2.36251	0.0181516	0.167037	None	D_0__Eukaryota	D_1__SAR	D_2__Rhizaria	D_3__Cercozoa	D_4__Glissomonadida	D_5__Heteromita	D_6__uncultured cercozoan	D_7__	D_8__	D_9__	D_10__	D_11__	D_12__	D_13__	D_14__
OTU_5373	10.901	7.35049	3.12203	2.35439	0.018553	0.167037	None	D_0__Eukaryota	D_1__SAR	D_2__Stramenopiles	D_3__MAST-12	D_4__MAST-12C	D_5__uncultured MAST-12 related heterokont	D_6__	D_7__	D_8__	D_9__	D_10__	D_11__	D_12__	D_13__	D_14__
OTU_5844	11.8371	5.11263	2.16554	2.3609	0.0182305	0.167037	None	D_0__Eukaryota	D_1__Opisthokonta	D_2__Holozoa	D_3__Ichthyosporea	D_4__Ichthyophonae	D_5__Pseudoperkinsidae	Ambiguous_taxa	Ambiguous_taxa	D_8__	D_9__	D_10__	D_11__	D_12__	D_13__	D_14__
OTU_683	192.661	-1.09598	0.466752	-2.34809	0.0188698	0.168011	None	D_0__Eukaryota	D_1__Amoebozoa	D_2__Gracilipodida	D_3__Flamella	D_4__Flamella pleistocenica	D_5__	D_6__	D_7__	D_8__	D_9__	D_10__	D_11__	D_12__	D_13__	D_14__
OTU_3614	108.671	-1.81137	0.783163	-2.3129	0.0207284	0.183202	None	D_0__Eukaryota	D_1__SAR	D_2__Rhizaria	D_3__Cercozoa	D_4__Cercomonadidae	D_5__Eocercomonas sp. HFCC 908	D_6__	D_7__	D_8__	D_9__	D_10__	D_11__	D_12__	D_13__	D_14__
OTU_2263	15.6507	-7.09005	3.08736	-2.29648	0.0216487	0.187812	None	D_0__Eukaryota	D_1__SAR	D_2__Rhizaria	D_3__Cercozoa	D_4__Glissomonadida	D_5__Heteromita	D_6__uncultured cercozoan	D_7__	D_8__	D_9__	D_10__	D_11__	D_12__	D_13__	D_14__
OTU_6987	857.46	-0.754811	0.328099	-2.30056	0.0214166	0.187812	None	D_0__Eukaryota	D_1__SAR	D_2__Rhizaria	D_3__Cercozoa	D_4__Imbricatea	D_5__Silicofilosea	D_6__Euglyphida	D_7__Trinematidae	Ambiguous_taxa	Ambiguous_taxa	D_10__	D_11__	D_12__	D_13__	D_14__
OTU_2138	808.804	0.831889	0.362439	2.29525	0.0217187	0.187812	None	D_0__Eukaryota	D_1__SAR	D_2__Rhizaria	D_3__Cercozoa	D_4__Thecofilosea	D_5__Cryomonadida	D_6__Protaspidae	D_7__Protaspis	Ambiguous_taxa	D_9__	D_10__	D_11__	D_12__	D_13__	D_14__
OTU_3956	9.75127	7.18813	3.14646	2.28451	0.0223415	0.191818	None	D_0__Eukaryota	D_1__SAR	D_2__Alveolata	D_3__Ciliophora	D_4__Intramacronucleata	D_5__Conthreep	D_6__Oligohymenophorea	D_7__Scuticociliatia	D_8__Homalogastra	D_9__Homalogastra setosa	D_10__	D_11__	D_12__	D_13__	D_14__
OTU_4314	24.7035	1.33267	0.585039	2.27792	0.0227316	0.193783	None	D_0__Eukaryota	D_1__SAR	D_2__Rhizaria	D_3__Cercozoa	D_4__Cercomonadidae	D_5__Cercomonas	Ambiguous_taxa	D_7__	D_8__	D_9__	D_10__	D_11__	D_12__	D_13__	D_14__
OTU_1456	32.247	3.22117	1.41797	2.27169	0.0231055	0.195583	None	D_0__Eukaryota	D_1__SAR	D_2__Rhizaria	D_3__Cercozoa	D_4__Imbricatea	D_5__Silicofilosea	D_6__Euglyphida	D_7__Incertae Sedis	D_8__Tracheleuglypha	D_9__uncultured cercozoan	D_10__	D_11__	D_12__	D_13__	D_14__
OTU_1119	289.473	-1.58426	0.701575	-2.25814	0.0239368	0.197069	None	D_0__Eukaryota	D_1__SAR	D_2__Rhizaria	D_3__Cercozoa	D_4__Imbricatea	D_5__Silicofilosea	D_6__Euglyphida	D_7__Trinematidae	D_8__Amb-18S-615	D_9__Cercomonadida environmental sample	D_10__	D_11__	D_12__	D_13__	D_14__
OTU_1945	74.7665	1.15961	0.512612	2.26216	0.0236874	0.197069	None	D_0__Eukaryota	D_1__SAR	D_2__Rhizaria	D_3__Cercozoa	D_4__Cercomonadidae	D_5__Cercomonas	Ambiguous_taxa	D_7__	D_8__	D_9__	D_10__	D_11__	D_12__	D_13__	D_14__
OTU_3851	34.68	-4.15563	1.83526	-2.26433	0.0235536	0.197069	None	D_0__Eukaryota	D_1__Centrohelida	D_2__H1-10	D_3__uncultured eukaryote	D_4__	D_5__	D_6__	D_7__	D_8__	D_9__	D_10__	D_11__	D_12__	D_13__	D_14__
OTU_5682	4.12014	5.93793	2.62882	2.25878	0.0238971	0.197069	None	D_0__Eukaryota	D_1__SAR	D_2__Alveolata	D_3__Protalveolata	D_4__Perkinsidae	D_5__A31	D_6__uncultured alveolate	D_7__	D_8__	D_9__	D_10__	D_11__	D_12__	D_13__	D_14__
OTU_448	9.59032	7.16145	3.19528	2.24126	0.0250092	0.202162	None	D_0__Eukaryota	D_1__SAR	D_2__Alveolata	D_3__Ciliophora	D_4__Intramacronucleata	D_5__Spirotrichea	D_6__Hypotrichia	Ambiguous_taxa	Ambiguous_taxa	D_9__	D_10__	D_11__	D_12__	D_13__	D_14__
OTU_3317	58.8136	3.16865	1.41463	2.23991	0.0250967	0.202162	None	D_0__Eukaryota	D_1__SAR	D_2__Rhizaria	D_3__Cercozoa	D_4__Cercomonadidae	D_5__Cercomonas	Ambiguous_taxa	D_7__	D_8__	D_9__	D_10__	D_11__	D_12__	D_13__	D_14__
OTU_3931	115.763	1.08139	0.482175	2.24272	0.0249147	0.202162	None	D_0__Eukaryota	D_1__SAR	D_2__Rhizaria	D_3__Cercozoa	D_4__Cercomonadidae	D_5__Cercomonas	D_6__uncultured cercomonad	D_7__	D_8__	D_9__	D_10__	D_11__	D_12__	D_13__	D_14__
OTU_5023	16.97	3.4719	1.55141	2.23789	0.0252282	0.202162	None	D_0__Eukaryota	D_1__SAR	D_2__Rhizaria	D_3__Cercozoa	D_4__Glissomonadida	D_5__Heteromita	D_6__uncultured cercozoan	D_7__	D_8__	D_9__	D_10__	D_11__	D_12__	D_13__	D_14__
OTU_1485	18.6702	4.62411	2.07525	2.22822	0.0258659	0.203208	None	D_0__Eukaryota	D_1__Centrohelida	D_2__Heterophryidae	D_3__uncultured	D_4__uncultured eukaryote	D_5__	D_6__	D_7__	D_8__	D_9__	D_10__	D_11__	D_12__	D_13__	D_14__
OTU_5362	9.39891	6.404	2.87401	2.22824	0.0258643	0.203208	None	D_0__Eukaryota	D_1__SAR	D_2__Stramenopiles	D_3__Bicosoecida	D_4__uncultured bicosoecid	D_5__	D_6__	D_7__	D_8__	D_9__	D_10__	D_11__	D_12__	D_13__	D_14__
OTU_6840	4.19796	5.97478	2.67959	2.22974	0.0257649	0.203208	None	D_0__Eukaryota	D_1__SAR	D_2__Stramenopiles	D_3__MAST-12	D_4__MAST-12C	D_5__uncultured MAST-12 related heterokont	D_6__	D_7__	D_8__	D_9__	D_10__	D_11__	D_12__	D_13__	D_14__
OTU_2771	55.5705	4.0985	1.84296	2.22386	0.0261576	0.204165	None	D_0__Eukaryota	D_1__SAR	D_2__Rhizaria	D_3__Cercozoa	D_4__Thecofilosea	D_5__uncultured	D_6__uncultured eukaryote	D_7__	D_8__	D_9__	D_10__	D_11__	D_12__	D_13__	D_14__
OTU_549	112.666	2.386	1.07794	2.21349	0.0268642	0.207242	None	D_0__Eukaryota	D_1__Archaeplastida	D_2__Chloroplastida	D_3__uncultured	Ambiguous_taxa	D_5__	D_6__	D_7__	D_8__	D_9__	D_10__	D_11__	D_12__	D_13__	D_14__
OTU_4995	8.59733	7.00937	3.16734	2.21301	0.0268966	0.207242	None	D_0__Eukaryota	D_1__SAR	D_2__Stramenopiles	D_3__Peronosporomycetes	Ambiguous_taxa	Ambiguous_taxa	D_6__	D_7__	D_8__	D_9__	D_10__	D_11__	D_12__	D_13__	D_14__
OTU_2453	5.93709	-5.69188	2.57667	-2.209	0.0271744	0.208049	None	D_0__Eukaryota	D_1__SAR	D_2__Rhizaria	D_3__Cercozoa	D_4__Incertae Sedis	D_5__Gymnophrys	D_6__uncultured eukaryote	D_7__	D_8__	D_9__	D_10__	D_11__	D_12__	D_13__	D_14__
OTU_2182	40.0897	2.34329	1.06361	2.20316	0.0275838	0.209846	None	D_0__Eukaryota	D_1__SAR	D_2__Rhizaria	D_3__Cercozoa	D_4__Imbricatea	D_5__Silicofilosea	D_6__Euglyphida	D_7__uncultured eukaryote	D_8__	D_9__	D_10__	D_11__	D_12__	D_13__	D_14__
OTU_7501	15.1109	2.26164	1.03229	2.19091	0.0284584	0.214236	None	D_0__Eukaryota	D_1__SAR	D_2__Rhizaria	D_3__Cercozoa	D_4__Thecofilosea	D_5__uncultured	D_6__uncultured eukaryote	D_7__	D_8__	D_9__	D_10__	D_11__	D_12__	D_13__	D_14__
OTU_8426	26.8682	-2.10073	0.959194	-2.1901	0.0285173	0.214236	None	D_0__Eukaryota	D_1__SAR	D_2__Rhizaria	D_3__Cercozoa	D_4__Cercomonadidae	D_5__Eocercomonas sp. HFCC 908	D_6__	D_7__	D_8__	D_9__	D_10__	D_11__	D_12__	D_13__	D_14__
OTU_2624	35.2715	2.94853	1.34833	2.1868	0.0287573	0.214608	None	D_0__Eukaryota	D_1__SAR	D_2__Rhizaria	D_3__Cercozoa	D_4__Imbricatea	D_5__Marimonadida	D_6__uncultured eukaryote	D_7__	D_8__	D_9__	D_10__	D_11__	D_12__	D_13__	D_14__
OTU_5962	11.9047	2.98031	1.36428	2.18452	0.0289238	0.214608	None	D_0__Eukaryota	D_1__SAR	D_2__Alveolata	D_3__Ciliophora	D_4__Intramacronucleata	D_5__Conthreep	D_6__Colpodea	D_7__Colpodida	D_8__Colpoda	D_9__Colpoda elliotti	D_10__	D_11__	D_12__	D_13__	D_14__
OTU_5241	5.34519	-5.54049	2.55033	-2.17246	0.0298211	0.219908	None	D_0__Eukaryota	D_1__SAR	D_2__Rhizaria	D_3__Cercozoa	D_4__Imbricatea	D_5__Silicofilosea	D_6__Euglyphida	D_7__13-1.8	D_8__uncultured cercozoan	D_9__	D_10__	D_11__	D_12__	D_13__	D_14__
OTU_3663	44.578	1.45401	0.670136	2.16973	0.0300276	0.22008	None	D_0__Eukaryota	D_1__SAR	D_2__Rhizaria	D_3__Cercozoa	D_4__uncultured	D_5__uncultured cercozoan	D_6__	D_7__	D_8__	D_9__	D_10__	D_11__	D_12__	D_13__	D_14__
OTU_162	8.10792	6.92285	3.20305	2.16133	0.0306699	0.223426	None	D_0__Eukaryota	D_1__Archaeplastida	D_2__Chloroplastida	D_3__Chlorophyta	D_4__Chlorophyceae	Ambiguous_taxa	Ambiguous_taxa	Ambiguous_taxa	D_8__	D_9__	D_10__	D_11__	D_12__	D_13__	D_14__
OTU_1039	106.125	1.00225	0.465517	2.15298	0.0313203	0.226781	None	D_0__Eukaryota	D_1__SAR	D_2__Alveolata	D_3__Ciliophora	D_4__Intramacronucleata	D_5__Conthreep	D_6__Colpodea	D_7__Colpodida	Ambiguous_taxa	Ambiguous_taxa	D_10__	D_11__	D_12__	D_13__	D_14__
OTU_3048	74.3513	1.32138	0.614743	2.14949	0.0315954	0.226781	None	D_0__Eukaryota	D_1__Centrohelida	D_2__Heterophryidae	D_3__uncultured eukaryote	D_4__	D_5__	D_6__	D_7__	D_8__	D_9__	D_10__	D_11__	D_12__	D_13__	D_14__
[truncated: 2,808 more rows]
